# Supplementary material for: Two new lecanoroid lichen species from the forested wetlands of South Korea, with a key for Korean Protoparmeliopsis species
Source: MycoKeys. 2021 Nov 12;84:163–83. doi: 10.3897/mycokeys.84.70798 (PMC8604868; doi:10.3897/mycokeys.84.70798)
Supplement: XML Treatment for Lecanora parasymmicta [file mycokeys.84.70798-treatment1.xml]

<!DOCTYPE tp:taxon-treatment
  PUBLIC "-//TaxonX//DTD Taxonomic Treatment Publishing DTD v0 20100105//EN" "tax-treatment-NSO.dtd">
<tp:taxon-treatment xmlns:tp="http://www.plazi.org/taxpub"><tp:treatment-meta><kwd-group><label>Taxon classification</label><kwd>
                <named-content content-type="kingdom">Fungi</named-content>
              </kwd><kwd>
                <named-content content-type="order">Lecanorales</named-content>
              </kwd><kwd>
                <named-content content-type="family">Lecanoraceae</named-content>
              </kwd></kwd-group><mixed-citation publication-type="journal"><person-group><name><surname>Lee</surname><given-names>Beeyoung Gun</given-names></name><name><surname>Hur</surname><given-names>Jae-Seoun</given-names></name></person-group><article-title>Two new lecanoroid lichen species from the forested wetlands of South Korea, with a key for Korean <italic><tp:taxon-name><tp:taxon-name-part taxon-name-part-type="genus" reg="Protoparmeliopsis">Protoparmeliopsis</tp:taxon-name-part></tp:taxon-name></italic> species</article-title><source>MycoKeys</source><day>12</day><month>11</month><year>2021</year><volume>84</volume><fpage>163</fpage><lpage>183</lpage><pub-id pub-id-type="doi">10.3897/mycokeys.84.70798</pub-id></mixed-citation></tp:treatment-meta><tp:nomenclature><tp:taxon-name>
              <object-id xmlns:xlink="http://www.w3.org/1999/xlink" content-type="arpha" xlink:type="simple">C25D7BF4-D660-5B17-B2D5-90A04CF0E69D</object-id>
              <tp:taxon-name-part taxon-name-part-type="genus" reg="Lecanora">Lecanora</tp:taxon-name-part>
              <tp:taxon-name-part taxon-name-part-type="species" reg="parasymmicta">parasymmicta</tp:taxon-name-part>
              <object-id xmlns:xlink="http://www.w3.org/1999/xlink" content-type="mycobank" xlink:type="simple">839182</object-id>
            </tp:taxon-name><tp:taxon-authority>B.G. Lee &amp; J.-S. Hur</tp:taxon-authority><tp:taxon-status xmlns:xlink="http://www.w3.org/1999/xlink" xlink:type="simple">sp. nov.</tp:taxon-status><xref ref-type="fig" rid="F6">Fig. 6</xref></tp:nomenclature><tp:treatment-sec sec-type="diagnosis" id="SECID0E33AI"><title>Diagnosis.</title><p><italic><tp:taxon-name><tp:taxon-name-part taxon-name-part-type="genus" reg="Lecanora">Lecanora</tp:taxon-name-part><tp:taxon-name-part taxon-name-part-type="species" reg="parasymmicta">parasymmicta</tp:taxon-name-part></tp:taxon-name></italic> differs from <italic><tp:taxon-name><tp:taxon-name-part taxon-name-part-type="genus" reg="Lecanora">L.</tp:taxon-name-part><tp:taxon-name-part taxon-name-part-type="species" reg="symmicta">symmicta</tp:taxon-name-part></tp:taxon-name></italic>, the most similar species, by its areolate-rimose thallus (vs. areolate to leprose thallus), blackish hypothallus (vs. hypothallus indistinct), larger apothecia (up to 1.7 mm diam. vs. up to 1 mm diam.), absence of thalline excipulum from the beginning (vs. presence of thalline excipulum when young at least), narrower paraphyses (1–1.5 μm vs. 2–2.5 μm), larger ascospores (11–18 × 4–7 μm vs. 9–15.5 × 4–5 μm), smaller pycnoconidia (12–21 × 0.5–0.8 μm vs. 18–25 × 0.5–1.0 μm), chemical reactions (thallus K± slightly yellow, C–, KC– and UV– vs. K–, C± orange, KC± slightly yellow, UV+ dull orange), and the presence of placodiolic acid (vs. presence of arthothelin and ±thiophanic acid).</p></tp:treatment-sec><tp:treatment-sec sec-type="material" id="SECID0EY4AI"><title>Type.</title><p>South Korea, Jeju Island, Aewol-eup, Gwangnyeongri/bongseongri, Mt. Halla, a forested wetland, <named-content xmlns:xlink="http://www.w3.org/1999/xlink" content-type="dwc:verbatimCoordinates" xlink:type="simple"><named-content content-type="geo-json" specific-use="{&#34;type&#34;:&#34;Point&#34;,&#34;coordinates&#34;:[126.448500,33.364167]}" id="NCID0EB5AI" xlink:type="simple">33°21.85'N, 126°26.91'E</named-content></named-content>, 980 m alt., on bark of <italic><tp:taxon-name><tp:taxon-name-part taxon-name-part-type="genus" reg="Maackia">Maackia</tp:taxon-name-part><tp:taxon-name-part taxon-name-part-type="species" reg="fauriei">fauriei</tp:taxon-name-part></tp:taxon-name></italic> (H. Lév.) Takeda, 08 July 2020, B.G.Lee &amp; H.J.Lee 2020-001020, with <italic><tp:taxon-name><tp:taxon-name-part taxon-name-part-type="genus" reg="Graphis">Graphis</tp:taxon-name-part><tp:taxon-name-part taxon-name-part-type="species" reg="scripta">scripta</tp:taxon-name-part></tp:taxon-name></italic> (L.) Ach. (holotype: BDNA-L-0001220; GenBank <ext-link xmlns:xlink="http://www.w3.org/1999/xlink" ext-link-type="gen" xlink:href="MW832794" xlink:type="simple">MW832794</ext-link> for <abbrev xmlns:xlink="http://www.w3.org/1999/xlink" xlink:title="internal transcribed spacer" id="ABBRID0E35AI" xlink:type="simple">ITS</abbrev> and <ext-link xmlns:xlink="http://www.w3.org/1999/xlink" ext-link-type="gen" xlink:href="MW832800" xlink:type="simple">MW832800</ext-link> for <abbrev xmlns:xlink="http://www.w3.org/1999/xlink" xlink:title="mitochondrial small subunit" id="ABBRID0EA6AI" xlink:type="simple">mtSSU</abbrev>); same locality, on bark of <italic><tp:taxon-name><tp:taxon-name-part taxon-name-part-type="genus" reg="Malus">Malus</tp:taxon-name-part><tp:taxon-name-part taxon-name-part-type="species" reg="sieboldii">sieboldii</tp:taxon-name-part></tp:taxon-name></italic> (Regel) Rehder, 08 July 2020, B.G.Lee &amp; H.J.Lee 2020-001018, (paratype: BDNA-L-0001218; GenBank <ext-link xmlns:xlink="http://www.w3.org/1999/xlink" ext-link-type="gen" xlink:href="MW832793" xlink:type="simple">MW832793</ext-link> for <abbrev xmlns:xlink="http://www.w3.org/1999/xlink" xlink:title="internal transcribed spacer" id="ABBRID0EP6AI" xlink:type="simple">ITS</abbrev> and <ext-link xmlns:xlink="http://www.w3.org/1999/xlink" ext-link-type="gen" xlink:href="MW832799" xlink:type="simple">MW832799</ext-link> for <abbrev xmlns:xlink="http://www.w3.org/1999/xlink" xlink:title="mitochondrial small subunit" id="ABBRID0ET6AI" xlink:type="simple">mtSSU</abbrev>); same locality, on bark of <italic><tp:taxon-name><tp:taxon-name-part taxon-name-part-type="genus" reg="Malus">Malus</tp:taxon-name-part><tp:taxon-name-part taxon-name-part-type="species" reg="sieboldii">sieboldii</tp:taxon-name-part></tp:taxon-name></italic>, 08 July 2020, B.G.Lee &amp; H.J.Lee 2020-001019, with <tp:taxon-name><tp:taxon-name-part taxon-name-part-type="genus" reg="Phaeographis">Phaeographis</tp:taxon-name-part><tp:taxon-name-part taxon-name-part-type="uncertainty-rank">aff.</tp:taxon-name-part><tp:taxon-name-part taxon-name-part-type="species" reg="inusta">inusta</tp:taxon-name-part></tp:taxon-name> (paratype: BDNA-L-0001219); same locality, on bark of <italic><tp:taxon-name><tp:taxon-name-part taxon-name-part-type="genus" reg="Maackia">Maackia</tp:taxon-name-part><tp:taxon-name-part taxon-name-part-type="species" reg="fauriei">fauriei</tp:taxon-name-part></tp:taxon-name></italic>, 08 July 2020, B.G.Lee &amp; H.J.Lee 2020-001026, (paratype: BDNA-L-0001226); same locality, on bark of <italic><tp:taxon-name><tp:taxon-name-part taxon-name-part-type="genus" reg="Maackia">Maackia</tp:taxon-name-part><tp:taxon-name-part taxon-name-part-type="species" reg="fauriei">fauriei</tp:taxon-name-part></tp:taxon-name></italic>, 08 July 2020, B.G.Lee &amp; H.J.Lee 2020-001035, with <italic><tp:taxon-name><tp:taxon-name-part taxon-name-part-type="genus" reg="Lecanora">Lecanora</tp:taxon-name-part><tp:taxon-name-part taxon-name-part-type="species" reg="megalocheila">megalocheila</tp:taxon-name-part></tp:taxon-name></italic> (Hue) H. Miyaw. (paratype: BDNA-L-0001235; GenBank <ext-link xmlns:xlink="http://www.w3.org/1999/xlink" ext-link-type="gen" xlink:href="MW832795" xlink:type="simple">MW832795</ext-link> for <abbrev xmlns:xlink="http://www.w3.org/1999/xlink" xlink:title="internal transcribed spacer" id="ABBRID0EQBBI" xlink:type="simple">ITS</abbrev> and <ext-link xmlns:xlink="http://www.w3.org/1999/xlink" ext-link-type="gen" xlink:href="MW832801" xlink:type="simple">MW832801</ext-link> for <abbrev xmlns:xlink="http://www.w3.org/1999/xlink" xlink:title="mitochondrial small subunit" id="ABBRID0EUBBI" xlink:type="simple">mtSSU</abbrev>); same locality, on bark of <italic><tp:taxon-name><tp:taxon-name-part taxon-name-part-type="genus" reg="Ligustrum">Ligustrum</tp:taxon-name-part><tp:taxon-name-part taxon-name-part-type="species" reg="obtusifolium">obtusifolium</tp:taxon-name-part></tp:taxon-name></italic> Siebold &amp; Zucc., 08 July 2020, B.G.Lee &amp; H.J.Lee 2020-001036, with <italic><tp:taxon-name><tp:taxon-name-part taxon-name-part-type="genus" reg="Graphis">Graphis</tp:taxon-name-part><tp:taxon-name-part taxon-name-part-type="species" reg="scripta">scripta</tp:taxon-name-part></tp:taxon-name></italic> (paratype: BDNA-L-0001236).</p></tp:treatment-sec><tp:treatment-sec sec-type="description" id="SECID0EOCBI"><title>Description.</title><p>Thallus corticolous, crustose, areolate to rimose but not leprose, light olivish gray to light gray, margin determinate, not pruinose, 60–200 μm thick; cortex hyaline, 5–10 μm thick; medulla often intermixed with algae and even with bark layer, small crystals in cortex or between algae, dissolving in K; photobiont coccoid, cells globose to ellipsoid, 5–15 μm. Hypothallus blackish.</p><p>Apothecia abundant, rounded, often contiguous or even coalescent, emerging on the surface of thallus and sessile when mature but margin generally attached to thallus surface, constricted at the base, 0.3–1.7 mm diam. Disc flat in the beginning and soon convex, smooth or becoming rugose by apothecia adjoining, not pruinose or slightly pruinose, pale yellow in the beginning and slightly darker when mature, sometimes with dark spots (algae), 180–400 μm thick; biatorine. Thalline excipulum absent from the beginning, proper excipulum present and sometimes slightly paler than disc, more distinctive when young, hyaline but yellowish brown to pale brown at periphery with granules which dissolving in K, periphery color same to epihymenium, ca. 90 μm wide laterally and 70–80 μm wide at periphery, disappearing to the base. Epihymenium yellowish brown to pale brown, granular, dissolving in K, 10–20 μm high. Hymenium hyaline, 70–90μm high. Subhymenium hyaline, 30–50 μm high. Hypothecium hyaline, prosoplectenchymatous (irregular), 50–60 μm high. Crystals and oil droplets absent in apothecial section. Paraphyses septate, anastomosing, 1–1.5 μm wide, simple or branched at tips, tips not swollen or slightly swollen, not pigmented, epihymenium pigmented by granules, not by paraphysial tips, ca. 1.5 μm wide. Asci clavate, 8-spored, 50–60 × 13–21 μm (n = 7). Ascospores constantly simple but rarely 1-septate, coarsely biseriate or irregularly arranged, 11–18 × 4–7 μm (mean = 13.8 × 5.8 μm; <abbrev xmlns:xlink="http://www.w3.org/1999/xlink" xlink:title="standard deviation" id="ABBRID0EVCBI" xlink:type="simple">SD</abbrev> = 1.62(L), 0.63(W); L/W ratio 1.8–4.0, ratio mean = 2.4, ratio <abbrev xmlns:xlink="http://www.w3.org/1999/xlink" xlink:title="standard deviation" id="ABBRID0EZCBI" xlink:type="simple">SD</abbrev> = 0.3; n = 105). Pycnidia immersed, ostiolar region slightly projected with a thalline excipulum, round to irregularly asymmetric, brown to black, 220 × 180 μm. Pycnoconidia thread-like, generally curved, 12–21 × 0.5–0.8 μm.</p><fig id="F6" position="float" orientation="portrait"><object-id xmlns:xlink="http://www.w3.org/1999/xlink" content-type="doi" xlink:type="simple">10.3897/mycokeys.84.70798.figure6</object-id><object-id xmlns:xlink="http://www.w3.org/1999/xlink" content-type="arpha" xlink:type="simple">6C179EDF-DF77-5ADF-B8AF-D301345834BC</object-id><label>Figure 6.</label><caption><p><italic><tp:taxon-name><tp:taxon-name-part taxon-name-part-type="genus" reg="Lecanora">Lecanora</tp:taxon-name-part><tp:taxon-name-part taxon-name-part-type="species" reg="parasymmicta">parasymmicta</tp:taxon-name-part></tp:taxon-name></italic> morphology (BDNA-L-0001235, paratype in <bold>A</bold> BDNA-L-0001220, holotype in <bold>B–M</bold>) <bold>A–C</bold> habitus and apothecia, thalline margin of apothecia consistently absent from the beginning <bold>D</bold> blackish hypothallus (red arrows) <bold>E</bold> apothecia in vertical section <bold>F</bold> biatorine apothecia without thalline margin <bold>G–J</bold> clavate asci with eight spores <bold>K</bold> ascospores constantly simple but rarely 1-septate <bold>L</bold> immersed pycnidia <bold>M</bold> thread-like, curved pycnoconidia. Scale bars: 1 mm (<bold>A–D</bold>); 200 μm (<bold>E</bold>); 50 μm (<bold>F</bold>); 10 μm (<bold>G–K</bold>); 100 μm (<bold>L</bold>); 10 μm (<bold>M</bold>).</p></caption><graphic xmlns:xlink="http://www.w3.org/1999/xlink" xlink:href="mycokeys-84-163-g006.jpg" position="float" orientation="portrait" xlink:type="simple" id="oo_610347.jpg"><uri content-type="original_file" xlink:type="simple">https://binary.pensoft.net/fig/610347</uri></graphic></fig></tp:treatment-sec><tp:treatment-sec sec-type="chemistry" id="SECID0EVEBI"><title>Chemistry.</title><p>Thallus K– or K+ slightly yellowish, KC–, C–, Pd–. Hymenium, epihymenium and ascus tholus I+ blue. UV–. Usnic acid, zeorin, and placodiolic acid were detected by <abbrev xmlns:xlink="http://www.w3.org/1999/xlink" xlink:title="Thin-layer chromatography" id="ABBRID0E2EBI" xlink:type="simple">TLC</abbrev>.</p><table-wrap id="T2" position="float" orientation="portrait"><label>Table 2.</label><caption><p>Comparison of the new species with close species in the <italic><tp:taxon-name><tp:taxon-name-part taxon-name-part-type="genus" reg="Lecanora">Lecanora</tp:taxon-name-part><tp:taxon-name-part taxon-name-part-type="species" reg="symmicta">symmicta</tp:taxon-name-part></tp:taxon-name></italic> group.</p></caption><table id="TID0ESDCI" rules="all"><tbody><tr><th rowspan="1" colspan="1">Species</th><th rowspan="1" colspan="1">
                      <italic>
                        <tp:taxon-name><tp:taxon-name-part taxon-name-part-type="genus" reg="Lecanora">L.</tp:taxon-name-part><tp:taxon-name-part taxon-name-part-type="species" reg="parasymmicta">parasymmicta</tp:taxon-name-part></tp:taxon-name>
                      </italic>
                    </th><th rowspan="1" colspan="1">
                      <italic>
                        <tp:taxon-name><tp:taxon-name-part taxon-name-part-type="genus" reg="Lecanora">L.</tp:taxon-name-part><tp:taxon-name-part taxon-name-part-type="species" reg="aitema">aitema</tp:taxon-name-part></tp:taxon-name>
                      </italic>
                    </th><th rowspan="1" colspan="1">
                      <italic>
                        <tp:taxon-name><tp:taxon-name-part taxon-name-part-type="genus" reg="Lecanora">L.</tp:taxon-name-part><tp:taxon-name-part taxon-name-part-type="species" reg="confusa">confusa</tp:taxon-name-part></tp:taxon-name>
                      </italic>
                    </th><th rowspan="1" colspan="1">
                      <italic>
                        <tp:taxon-name><tp:taxon-name-part taxon-name-part-type="genus" reg="Lecanora">L.</tp:taxon-name-part><tp:taxon-name-part taxon-name-part-type="species" reg="strobilina">strobilina</tp:taxon-name-part></tp:taxon-name>
                      </italic>
                    </th><th rowspan="1" colspan="1">
                      <italic>
                        <tp:taxon-name><tp:taxon-name-part taxon-name-part-type="genus" reg="Lecanora">L.</tp:taxon-name-part><tp:taxon-name-part taxon-name-part-type="species" reg="symmicta">symmicta</tp:taxon-name-part></tp:taxon-name>
                      </italic>
                    </th></tr><tr><td rowspan="1" colspan="1">Thallus growth form</td><td rowspan="1" colspan="1">areolate-rimose</td><td rowspan="1" colspan="1">granular-areolate</td><td rowspan="1" colspan="1">granular-areolate</td><td rowspan="1" colspan="1">granular-subareolate</td><td rowspan="1" colspan="1">areolate-reprose</td></tr><tr><td rowspan="1" colspan="1">Thallus color</td><td rowspan="1" colspan="1">olive-gray to gray</td><td rowspan="1" colspan="1">cream-white</td><td rowspan="1" colspan="1">green gray to yellow gray</td><td rowspan="1" colspan="1">white to pale yellow-green</td><td rowspan="1" colspan="1">variable (pale yellow-green, white or green-gray)</td></tr><tr><td rowspan="1" colspan="1">Prunia</td><td rowspan="1" colspan="1">absent or slightly pruinose on disc</td><td rowspan="1" colspan="1">absent</td><td rowspan="1" colspan="1">absent</td><td rowspan="1" colspan="1">present</td><td rowspan="1" colspan="1">absent</td></tr><tr><td rowspan="1" colspan="1">Hypothallus</td><td rowspan="1" colspan="1">blackish</td><td rowspan="1" colspan="1">indistinct or pale brown</td><td rowspan="1" colspan="1">absent or indistinct</td><td rowspan="1" colspan="1">indistinct</td><td rowspan="1" colspan="1">indistinct</td></tr><tr><td rowspan="1" colspan="1">Apothecia (mm diam.)</td><td rowspan="1" colspan="1">0.3–1.7</td><td rowspan="1" colspan="1">0.2–0.5</td><td rowspan="1" colspan="1">0.4–0.7</td><td rowspan="1" colspan="1">0.4–1.0</td><td rowspan="1" colspan="1">0.3–1.0</td></tr><tr><td rowspan="1" colspan="1">Thalline excipulum</td><td rowspan="1" colspan="1">absent from beginning</td><td rowspan="1" colspan="1">present when young</td><td rowspan="1" colspan="1">present when young</td><td rowspan="1" colspan="1">present when young</td><td rowspan="1" colspan="1">present when young</td></tr><tr><td rowspan="1" colspan="1">Epihymenium</td><td rowspan="1" colspan="1">yellow-brown</td><td rowspan="1" colspan="1">yellow-brown</td><td rowspan="1" colspan="1">brown</td><td rowspan="1" colspan="1">colorless</td><td rowspan="1" colspan="1">colorless, yellow-brown to olive</td></tr><tr><td rowspan="1" colspan="1">Paraphyses (μm)</td><td rowspan="1" colspan="1">1–1.5</td><td rowspan="1" colspan="1">2–2.5</td><td rowspan="1" colspan="1">1–2</td><td rowspan="1" colspan="1">1–1.5</td><td rowspan="1" colspan="1">2–2.5</td></tr><tr><td rowspan="1" colspan="1">Asci (μm)</td><td rowspan="1" colspan="1">50–60 × 13–21</td><td rowspan="1" colspan="1">35–45 × 10–15</td><td rowspan="1" colspan="1">32–45 × 11–15</td><td rowspan="1" colspan="1">35–45 × 10–17</td><td rowspan="1" colspan="1">30–47 × 8–12*</td></tr><tr><td rowspan="1" colspan="1">Ascospores (μm)</td><td rowspan="1" colspan="1">11–18 × 4–7</td><td rowspan="1" colspan="1">12–17 × 4.5–5.5</td><td rowspan="1" colspan="1">10–14 × 4–5</td><td rowspan="1" colspan="1">10–15 × 4–6</td><td rowspan="1" colspan="1">9–15.5 × 4–5 8–12 × 4–6*</td></tr><tr><td rowspan="1" colspan="1">Pycnoconidia (μm)</td><td rowspan="1" colspan="1">12–21 × 0.5–0.8</td><td rowspan="1" colspan="1">not observed</td><td rowspan="1" colspan="1">not observed</td><td rowspan="1" colspan="1">25 × 1.0</td><td rowspan="1" colspan="1">18–25 × 0.5–1.0</td></tr><tr><td rowspan="1" colspan="1">Spot test</td><td rowspan="1" colspan="1">thallus K± slightly yellow, C–, KC–</td><td rowspan="1" colspan="1">thallus K–, KC± slightly yellow</td><td rowspan="1" colspan="1">thallus K–, C+ orange, KC+ orange</td><td rowspan="1" colspan="1">thallus K+ yellow to brown, KC± yellow</td><td rowspan="1" colspan="1">thallus K–, C± orange, KC± slightly yellow</td></tr><tr><td rowspan="1" colspan="1">UV</td><td rowspan="1" colspan="1">negative</td><td rowspan="1" colspan="1">pale orange</td><td rowspan="1" colspan="1">bright orange</td><td rowspan="1" colspan="1">pale orange</td><td rowspan="1" colspan="1">dull orange</td></tr><tr><td rowspan="1" colspan="1">Substance</td><td rowspan="1" colspan="1">usnic acid, zeorin, placodiolic acid</td><td rowspan="1" colspan="1">±usnic acid, ±zeorin</td><td rowspan="1" colspan="1">usnic acid, ±zeorin, thiophanic acid, ±arthothelin</td><td rowspan="1" colspan="1">usnic acid, zeorin</td><td rowspan="1" colspan="1">usnic acid, zeorin, arthothelin, ±thiophanic acid</td></tr><tr><td rowspan="1" colspan="1">Reference</td><td rowspan="1" colspan="1">BDNA-L-0001218 (paratype), BDNA-L-0001220 (holotype), and BDNA-L-0001235 (paratype)</td><td rowspan="1" colspan="1">
                      <xref ref-type="bibr" rid="B40">Smith et al. 2009</xref>
                    </td><td rowspan="1" colspan="1"><xref ref-type="bibr" rid="B31">Nash III et al. 2004</xref>; <xref ref-type="bibr" rid="B40">Smith et al. 2009</xref></td><td rowspan="1" colspan="1"><xref ref-type="bibr" rid="B7">Brodo et al. 2001</xref>; <xref ref-type="bibr" rid="B40">Smith et al. 2009</xref></td><td rowspan="1" colspan="1"><xref ref-type="bibr" rid="B7">Brodo et al. 2001</xref>; <xref ref-type="bibr" rid="B31">Nash III et al. 2004</xref>; <xref ref-type="bibr" rid="B40">Smith et al. 2009</xref>; BDNA-L-0000547, BDNA-L-0000548, and BDNA-L-0000551</td></tr></tbody></table><table-wrap-foot><fn><p>The morphological and chemical characteristics for several species close to the new species are referenced mainly from the previous literature. All information on the new species is measured from type specimens (BDNA-L-0001218, BDNA-L-0001220, and BDNA-L-0001235) in this study. Particularly the asci of the closest species, <italic><tp:taxon-name><tp:taxon-name-part taxon-name-part-type="genus" reg="Lecanora">Lecanora</tp:taxon-name-part><tp:taxon-name-part taxon-name-part-type="species" reg="symmicta">symmicta</tp:taxon-name-part></tp:taxon-name></italic>, was not described from the previous literature and the asci and the ascospores for the species are measured from selected specimens (BDNA-L-0000547, BDNA-L-0000548, and BDNA-L-0000551) in this study, represented with asterisk marks(*).</p></fn></table-wrap-foot></table-wrap></tp:treatment-sec><tp:treatment-sec sec-type="distribution" id="SECID0EUSBI"><title>Distribution and ecology.</title><p>The species occurs on the bark of <italic><tp:taxon-name><tp:taxon-name-part taxon-name-part-type="genus" reg="Ligustrum">Ligustrum</tp:taxon-name-part><tp:taxon-name-part taxon-name-part-type="species" reg="obtusifolium">obtusifolium</tp:taxon-name-part></tp:taxon-name></italic>, <italic><tp:taxon-name><tp:taxon-name-part taxon-name-part-type="genus" reg="Maackia">Maackia</tp:taxon-name-part><tp:taxon-name-part taxon-name-part-type="species" reg="fauriei">fauriei</tp:taxon-name-part></tp:taxon-name></italic>, and <italic><tp:taxon-name><tp:taxon-name-part taxon-name-part-type="genus" reg="Malus">Malus</tp:taxon-name-part><tp:taxon-name-part taxon-name-part-type="species" reg="sieboldii">sieboldii</tp:taxon-name-part></tp:taxon-name></italic>. The species is currently known from the type collections.</p></tp:treatment-sec><tp:treatment-sec sec-type="etymology" id="SECID0E2TBI"><title>Etymology.</title><p>The species epithet indicates the lichen’s morphological similarity to the close species <italic><tp:taxon-name><tp:taxon-name-part taxon-name-part-type="genus" reg="Lecanora">Lecanora</tp:taxon-name-part><tp:taxon-name-part taxon-name-part-type="species" reg="symmicta">symmicta</tp:taxon-name-part></tp:taxon-name></italic>.</p></tp:treatment-sec><tp:treatment-sec sec-type="notes" id="SECID0EMUBI"><title>Notes.</title><p>The new species is morphologically similar to <italic><tp:taxon-name><tp:taxon-name-part taxon-name-part-type="genus" reg="Lecanora">Lecanora</tp:taxon-name-part><tp:taxon-name-part taxon-name-part-type="species" reg="symmicta">symmicta</tp:taxon-name-part></tp:taxon-name></italic> in its areolate and gray thallus, yellowish apothecia without developed thalline excipulum, yellowish brown epihymenium filled with pigmented granules which dissolving in K, and the presence of conidia. However, the new species differs from <italic><tp:taxon-name><tp:taxon-name-part taxon-name-part-type="genus" reg="Lecanora">L.</tp:taxon-name-part><tp:taxon-name-part taxon-name-part-type="species" reg="symmicta">symmicta</tp:taxon-name-part></tp:taxon-name></italic> by its areolate-rimose thallus, blackish hypothallus, larger apothecia, absence of thalline excipulum from the beginning, narrower paraphyses, larger asci, larger ascospores, smaller pycnoconidia, chemical reaction, and the presence of placodiolic acid (<xref ref-type="bibr" rid="B7">Brodo et al. 2001</xref>; <xref ref-type="bibr" rid="B31">Nash III et al. 2004</xref>; <xref ref-type="bibr" rid="B40">Smith et al. 2009</xref>).</p><p>The new species is comparable to <italic><tp:taxon-name><tp:taxon-name-part taxon-name-part-type="genus" reg="Lecanora">Lecanora</tp:taxon-name-part><tp:taxon-name-part taxon-name-part-type="species" reg="aitema">aitema</tp:taxon-name-part></tp:taxon-name></italic> (Ach.) Hepp, <italic><tp:taxon-name><tp:taxon-name-part taxon-name-part-type="genus" reg="Lecanora">L.</tp:taxon-name-part><tp:taxon-name-part taxon-name-part-type="species" reg="confusa">confusa</tp:taxon-name-part></tp:taxon-name></italic>, and <italic><tp:taxon-name><tp:taxon-name-part taxon-name-part-type="genus" reg="Lecanora">L.</tp:taxon-name-part><tp:taxon-name-part taxon-name-part-type="species" reg="strobilina">strobilina</tp:taxon-name-part></tp:taxon-name></italic> in the <italic><tp:taxon-name><tp:taxon-name-part taxon-name-part-type="genus" reg="Lecanora">L.</tp:taxon-name-part><tp:taxon-name-part taxon-name-part-type="species" reg="symmicta">symmicta</tp:taxon-name-part></tp:taxon-name></italic> group as all those are corticolous without soredia or leprose thallus. However, the new species differs from <italic><tp:taxon-name><tp:taxon-name-part taxon-name-part-type="genus" reg="Lecanora">L.</tp:taxon-name-part><tp:taxon-name-part taxon-name-part-type="species" reg="aitema">aitema</tp:taxon-name-part></tp:taxon-name></italic> by olive-gray to gray thallus, blackish hypothallus, larger and paler apothecia, absence of thalline excipulum from the beginning, larger asci, wider ascospores, chemical reaction, presence of placodiolic acid, and the substrate preference to deciduous trees/shrubs (vs. conifers) (<xref ref-type="bibr" rid="B40">Smith et al. 2009</xref>).</p><p>The new species is different from <italic><tp:taxon-name><tp:taxon-name-part taxon-name-part-type="genus" reg="Lecanora">Lecanora</tp:taxon-name-part><tp:taxon-name-part taxon-name-part-type="species" reg="confusa">confusa</tp:taxon-name-part></tp:taxon-name></italic> by the absence of thalline excipulum from the beginning, larger asci, larger ascospores, chemical reaction, and the presence of placodiolic acid (<xref ref-type="bibr" rid="B31">Nash III et al. 2004</xref>; <xref ref-type="bibr" rid="B40">Smith et al. 2009</xref>).</p><p>The new species is distinguished from <italic><tp:taxon-name><tp:taxon-name-part taxon-name-part-type="genus" reg="Lecanora">Lecanora</tp:taxon-name-part><tp:taxon-name-part taxon-name-part-type="species" reg="strobilina">strobilina</tp:taxon-name-part></tp:taxon-name></italic> by olive-gray to gray thallus without pruina, presence of black hypothallus, absence of thalline excipulum from the beginning, yellow-brown epihymenium, absence of crystals in apothecial section, larger asci, larger ascospores, smaller pycnoconidia, chemical reaction, and the presence of placodiolic acid (<xref ref-type="bibr" rid="B7">Brodo et al. 2001</xref>; <xref ref-type="bibr" rid="B40">Smith et al. 2009</xref>). Molecular phylogeny strongly supports that the new species is distinct in the <italic><tp:taxon-name><tp:taxon-name-part taxon-name-part-type="genus" reg="Lecanora">L.</tp:taxon-name-part><tp:taxon-name-part taxon-name-part-type="species" reg="symmicta">symmicta</tp:taxon-name-part></tp:taxon-name></italic> group without any species close to it, illustrating the compared species above are located in different clades far from the new species (Figs <xref ref-type="fig" rid="F2">2</xref> and <xref ref-type="fig" rid="F3">3</xref>). Reference Table <xref ref-type="table" rid="T2">2</xref> provides the key characteristics distinguishing <italic><tp:taxon-name><tp:taxon-name-part taxon-name-part-type="genus" reg="Lecanora">L.</tp:taxon-name-part><tp:taxon-name-part taxon-name-part-type="species" reg="parasymmicta">parasymmicta</tp:taxon-name-part></tp:taxon-name></italic> from the closely related species in the <italic><tp:taxon-name><tp:taxon-name-part taxon-name-part-type="genus" reg="Lecanora">L.</tp:taxon-name-part><tp:taxon-name-part taxon-name-part-type="species" reg="symmicta">symmicta</tp:taxon-name-part></tp:taxon-name></italic> group above.</p><p>All above compared species do not contain placodiolic acid and <italic><tp:taxon-name><tp:taxon-name-part taxon-name-part-type="genus" reg="Lecanora">Lecanora</tp:taxon-name-part></tp:taxon-name></italic> species with placodiolic acid, such as <italic><tp:taxon-name><tp:taxon-name-part taxon-name-part-type="genus" reg="Lecanora">L.</tp:taxon-name-part><tp:taxon-name-part taxon-name-part-type="species" reg="placodiolica">placodiolica</tp:taxon-name-part></tp:taxon-name></italic> Lumbsch &amp; Elix, <italic><tp:taxon-name><tp:taxon-name-part taxon-name-part-type="genus" reg="Lecanora">L.</tp:taxon-name-part><tp:taxon-name-part taxon-name-part-type="species" reg="cinereofusca">cinereofusca</tp:taxon-name-part></tp:taxon-name></italic> H. Magn., <italic><tp:taxon-name><tp:taxon-name-part taxon-name-part-type="genus" reg="Lecanora">L.</tp:taxon-name-part><tp:taxon-name-part taxon-name-part-type="species" reg="sarcopidoides">sarcopidoides</tp:taxon-name-part></tp:taxon-name></italic> (A. Massal.) Hedl., <italic><tp:taxon-name><tp:taxon-name-part taxon-name-part-type="genus" reg="Lecanora">L.</tp:taxon-name-part><tp:taxon-name-part taxon-name-part-type="species" reg="subravida">subravida</tp:taxon-name-part></tp:taxon-name></italic> Nyl., <italic><tp:taxon-name><tp:taxon-name-part taxon-name-part-type="genus" reg="Lecanora">L.</tp:taxon-name-part><tp:taxon-name-part taxon-name-part-type="species" reg="semitensis">semitensis</tp:taxon-name-part></tp:taxon-name></italic> (Tuck.) Zahlbr. and <italic><tp:taxon-name><tp:taxon-name-part taxon-name-part-type="genus" reg="Lecanora">L.</tp:taxon-name-part><tp:taxon-name-part taxon-name-part-type="species" reg="opiniconensis">opiniconensis</tp:taxon-name-part></tp:taxon-name></italic> Brodo, are considered for discriminating the new species. <italic><tp:taxon-name><tp:taxon-name-part taxon-name-part-type="genus" reg="Lecanora">Lecanora</tp:taxon-name-part><tp:taxon-name-part taxon-name-part-type="species" reg="placodiolica">placodiolica</tp:taxon-name-part></tp:taxon-name></italic> differs from the new species by yellowish thallus, absence of hypothallus, presence of thalline excipulum, and darker (red-brown) discs (<xref ref-type="bibr" rid="B27">Lumbsch and Elix 1998</xref>). <italic><tp:taxon-name><tp:taxon-name-part taxon-name-part-type="genus" reg="Lecanora">Lecanora</tp:taxon-name-part><tp:taxon-name-part taxon-name-part-type="species" reg="cinereofusca">cinereofusca</tp:taxon-name-part></tp:taxon-name></italic> belongs to the <italic><tp:taxon-name><tp:taxon-name-part taxon-name-part-type="genus" reg="Lecanora">L.</tp:taxon-name-part><tp:taxon-name-part taxon-name-part-type="species" reg="subfusca">subfusca</tp:taxon-name-part></tp:taxon-name></italic> group with large crystals, and <italic><tp:taxon-name><tp:taxon-name-part taxon-name-part-type="genus" reg="Lecanora">L.</tp:taxon-name-part><tp:taxon-name-part taxon-name-part-type="species" reg="sarcopidoides">sarcopidoides</tp:taxon-name-part></tp:taxon-name></italic> and <italic><tp:taxon-name><tp:taxon-name-part taxon-name-part-type="genus" reg="Lecanora">L.</tp:taxon-name-part><tp:taxon-name-part taxon-name-part-type="species" reg="subravida">subravida</tp:taxon-name-part></tp:taxon-name></italic> are the members of the <italic><tp:taxon-name><tp:taxon-name-part taxon-name-part-type="genus" reg="Lecanora">L.</tp:taxon-name-part><tp:taxon-name-part taxon-name-part-type="species" reg="saligna">saligna</tp:taxon-name-part></tp:taxon-name></italic> group with presence of thalline excipulum and smaller ascospores (<xref ref-type="bibr" rid="B42">Van den Boom and Brand 2008</xref>). They are quite different from the new species in morphology although they produce placodiolic acid. <italic><tp:taxon-name><tp:taxon-name-part taxon-name-part-type="genus" reg="Lecanora">Lecanora</tp:taxon-name-part><tp:taxon-name-part taxon-name-part-type="species" reg="semitensis">semitensis</tp:taxon-name-part></tp:taxon-name></italic> differs from the new species by yellowish thallus, darker (dark grayish brown to yellow) discs, presence of thalline excipulum, smaller ascospores (8–12 × 4–5 μm), and the substrate preference to rock other than bark of trees (<xref ref-type="bibr" rid="B31">Nash III et al. 2004</xref>). <italic><tp:taxon-name><tp:taxon-name-part taxon-name-part-type="genus" reg="Lecanora">Lecanora</tp:taxon-name-part><tp:taxon-name-part taxon-name-part-type="species" reg="opiniconensis">opiniconensis</tp:taxon-name-part></tp:taxon-name></italic> represents yellowish thallus composed of lobate areoles, absence of hypothallus, presence of thalline excipulum, absence of zeorin, and the substrate preference to siliceous rock other than bark of trees (<xref ref-type="bibr" rid="B6">Brodo 1986</xref>).</p></tp:treatment-sec><tp:treatment-sec sec-type="material" id="SECID0E26BI"><title><italic><tp:taxon-name><tp:taxon-name-part taxon-name-part-type="genus" reg="Lecanora">Lecanora</tp:taxon-name-part><tp:taxon-name-part taxon-name-part-type="species" reg="symmicta">symmicta</tp:taxon-name-part></tp:taxon-name></italic> specimens examined.</title><p>South Korea, Gangwon Province, Gangneung, Seongsan-myeon, Eoheul-ri, a forested wetland, <named-content xmlns:xlink="http://www.w3.org/1999/xlink" content-type="dwc:verbatimCoordinates" xlink:type="simple"><named-content content-type="geo-json" specific-use="{&#34;type&#34;:&#34;Point&#34;,&#34;coordinates&#34;:[128.802167,37.726833]}" id="NCID0EQACI" xlink:type="simple">37°43.61'N, 128°48.13'E</named-content></named-content>, 212 m alt., on bark of <italic><tp:taxon-name><tp:taxon-name-part taxon-name-part-type="genus" reg="Alnus">Alnus</tp:taxon-name-part><tp:taxon-name-part taxon-name-part-type="species" reg="sibirica">sibirica</tp:taxon-name-part></tp:taxon-name></italic> Fisch. ex Turcz., 02 June 2020, B.G.Lee &amp; H.J.Lee 2020-000347, with <italic><tp:taxon-name><tp:taxon-name-part taxon-name-part-type="genus" reg="Lecanora">Lecanora</tp:taxon-name-part><tp:taxon-name-part taxon-name-part-type="species" reg="strobilina">strobilina</tp:taxon-name-part></tp:taxon-name></italic>, <italic><tp:taxon-name><tp:taxon-name-part taxon-name-part-type="genus" reg="Lecidella">Lecidella</tp:taxon-name-part><tp:taxon-name-part taxon-name-part-type="species" reg="euphorea">euphorea</tp:taxon-name-part></tp:taxon-name></italic> (Flörke) Kremp., <italic><tp:taxon-name><tp:taxon-name-part taxon-name-part-type="genus" reg="Traponora">Traponora</tp:taxon-name-part><tp:taxon-name-part taxon-name-part-type="species" reg="varians">varians</tp:taxon-name-part></tp:taxon-name></italic> (Ach.) J. Kalb &amp; Kalb (BDNA-L-0000547; GenBank <ext-link xmlns:xlink="http://www.w3.org/1999/xlink" ext-link-type="gen" xlink:href="MW832788" xlink:type="simple">MW832788</ext-link> for <abbrev xmlns:xlink="http://www.w3.org/1999/xlink" xlink:title="internal transcribed spacer" id="ABBRID0EBCCI" xlink:type="simple">ITS</abbrev>); same locality, on bark of <italic><tp:taxon-name><tp:taxon-name-part taxon-name-part-type="genus" reg="Alnus">Alnus</tp:taxon-name-part><tp:taxon-name-part taxon-name-part-type="species" reg="sibirica">sibirica</tp:taxon-name-part></tp:taxon-name></italic>, 02 June 2020, B.G.Lee &amp; H.J.Lee 2020-000348, two variants (one with pale brown discs and the other with yellow discs) of <italic><tp:taxon-name><tp:taxon-name-part taxon-name-part-type="genus" reg="Lecanora">Lecanora</tp:taxon-name-part><tp:taxon-name-part taxon-name-part-type="species" reg="symmicta">symmicta</tp:taxon-name-part></tp:taxon-name></italic> with <italic><tp:taxon-name><tp:taxon-name-part taxon-name-part-type="genus" reg="Lecidella">Lecidella</tp:taxon-name-part><tp:taxon-name-part taxon-name-part-type="species" reg="euphorea">euphorea</tp:taxon-name-part></tp:taxon-name></italic>, <italic><tp:taxon-name><tp:taxon-name-part taxon-name-part-type="genus" reg="Rinodina">Rinodina</tp:taxon-name-part></tp:taxon-name></italic> sp., <italic><tp:taxon-name><tp:taxon-name-part taxon-name-part-type="genus" reg="Traponora">Traponora</tp:taxon-name-part><tp:taxon-name-part taxon-name-part-type="species" reg="varians">varians</tp:taxon-name-part></tp:taxon-name></italic> (BDNA-L-0000548; GenBank <ext-link xmlns:xlink="http://www.w3.org/1999/xlink" ext-link-type="gen" xlink:href="MW832789" xlink:type="simple">MW832789</ext-link> for <abbrev xmlns:xlink="http://www.w3.org/1999/xlink" xlink:title="internal transcribed spacer" id="ABBRID0EYDCI" xlink:type="simple">ITS</abbrev> of the former variant and GenBank <ext-link xmlns:xlink="http://www.w3.org/1999/xlink" ext-link-type="gen" xlink:href="MW832790" xlink:type="simple">MW832790</ext-link> for <abbrev xmlns:xlink="http://www.w3.org/1999/xlink" xlink:title="internal transcribed spacer" id="ABBRID0E3DCI" xlink:type="simple">ITS</abbrev> of the latter); same locality, on bark of <italic><tp:taxon-name><tp:taxon-name-part taxon-name-part-type="genus" reg="Alnus">Alnus</tp:taxon-name-part><tp:taxon-name-part taxon-name-part-type="species" reg="sibirica">sibirica</tp:taxon-name-part></tp:taxon-name></italic>, 02 June 2020, B.G.Lee &amp; H.J.Lee 2020-000351, two above variants of <italic><tp:taxon-name><tp:taxon-name-part taxon-name-part-type="genus" reg="Lecanora">Lecanora</tp:taxon-name-part><tp:taxon-name-part taxon-name-part-type="species" reg="symmicta">symmicta</tp:taxon-name-part></tp:taxon-name></italic> with <italic><tp:taxon-name><tp:taxon-name-part taxon-name-part-type="genus" reg="Traponora">Traponora</tp:taxon-name-part><tp:taxon-name-part taxon-name-part-type="species" reg="varians">varians</tp:taxon-name-part></tp:taxon-name></italic> (BDNA-L-0000551; GenBank <ext-link xmlns:xlink="http://www.w3.org/1999/xlink" ext-link-type="gen" xlink:href="MW832791" xlink:type="simple">MW832791</ext-link> for <abbrev xmlns:xlink="http://www.w3.org/1999/xlink" xlink:title="internal transcribed spacer" id="ABBRID0EBFCI" xlink:type="simple">ITS</abbrev>); Pyeongchang-gun, Daegwallyeong-myeon, Hoenggye-ri, a forested wetland, <named-content xmlns:xlink="http://www.w3.org/1999/xlink" content-type="dwc:verbatimCoordinates" xlink:type="simple"><named-content content-type="geo-json" specific-use="{&#34;type&#34;:&#34;Point&#34;,&#34;coordinates&#34;:[128.705500,37.766667]}" id="NCID0EIFCI" xlink:type="simple">37°46.00'N, 128°42.33'E</named-content></named-content>, 1,047 m alt., on bark of <italic><tp:taxon-name><tp:taxon-name-part taxon-name-part-type="genus" reg="Maackia">Maackia</tp:taxon-name-part><tp:taxon-name-part taxon-name-part-type="species" reg="amurensis">amurensis</tp:taxon-name-part></tp:taxon-name></italic> Rupr. &amp; Maxim., 03 June 2020, B.G.Lee &amp; H.J.Lee 2020-000442, with <italic><tp:taxon-name><tp:taxon-name-part taxon-name-part-type="genus" reg="Buellia">Buellia</tp:taxon-name-part><tp:taxon-name-part taxon-name-part-type="species" reg="disciformis">disciformis</tp:taxon-name-part></tp:taxon-name></italic> (Fr.) Mudd, <italic><tp:taxon-name><tp:taxon-name-part taxon-name-part-type="genus" reg="Buellia">Buellia</tp:taxon-name-part></tp:taxon-name></italic> sp., <italic><tp:taxon-name><tp:taxon-name-part taxon-name-part-type="genus" reg="Catillaria">Catillaria</tp:taxon-name-part><tp:taxon-name-part taxon-name-part-type="species" reg="nigroclavata">nigroclavata</tp:taxon-name-part></tp:taxon-name></italic> (Nyl.) J. Steiner, <italic><tp:taxon-name><tp:taxon-name-part taxon-name-part-type="genus" reg="Lecanora">Lecanora</tp:taxon-name-part><tp:taxon-name-part taxon-name-part-type="species" reg="megalocheila">megalocheila</tp:taxon-name-part></tp:taxon-name></italic>, <italic><tp:taxon-name><tp:taxon-name-part taxon-name-part-type="genus" reg="Lecidella">Lecidella</tp:taxon-name-part><tp:taxon-name-part taxon-name-part-type="species" reg="euphorea">euphorea</tp:taxon-name-part></tp:taxon-name></italic>, <tp:taxon-name><tp:taxon-name-part taxon-name-part-type="genus" reg="Rimularia">Rimularia</tp:taxon-name-part><tp:taxon-name-part taxon-name-part-type="uncertainty-rank">cf.</tp:taxon-name-part><tp:taxon-name-part taxon-name-part-type="species" reg="caeca">caeca</tp:taxon-name-part></tp:taxon-name>, <italic><tp:taxon-name><tp:taxon-name-part taxon-name-part-type="genus" reg="Rinodina">Rinodina</tp:taxon-name-part></tp:taxon-name></italic> sp. (BDNA-L-0000642; GenBank <ext-link xmlns:xlink="http://www.w3.org/1999/xlink" ext-link-type="gen" xlink:href="MW832792" xlink:type="simple">MW832792</ext-link>for <abbrev xmlns:xlink="http://www.w3.org/1999/xlink" xlink:title="internal transcribed spacer" id="ABBRID0E6HCI" xlink:type="simple">ITS</abbrev>).</p></tp:treatment-sec><tp:treatment-sec><!--Section generated to contain objects referenced in tp:taxon-treatment.--><fig id="F2" position="float" orientation="portrait"><object-id xmlns:xlink="http://www.w3.org/1999/xlink" content-type="doi" xlink:type="simple">10.3897/mycokeys.84.70798.figure2</object-id><object-id xmlns:xlink="http://www.w3.org/1999/xlink" content-type="arpha" xlink:type="simple">FF36CB85-E695-5B84-9991-CF78212490E3</object-id><label>Figure 2.</label><caption><p>Phylogenetic relationships amongst available species in the <italic><tp:taxon-name><tp:taxon-name-part taxon-name-part-type="genus" reg="Lecanora">Lecanora</tp:taxon-name-part><tp:taxon-name-part taxon-name-part-type="species" reg="symmicta">symmicta</tp:taxon-name-part></tp:taxon-name></italic> group based on a Maximum Likelihood analysis of the dataset of <abbrev xmlns:xlink="http://www.w3.org/1999/xlink" xlink:title="internal transcribed spacer" id="ABBRID0EEVAI" xlink:type="simple">ITS</abbrev> sequences. The tree was rooted with five sequences of the <italic><tp:taxon-name><tp:taxon-name-part taxon-name-part-type="genus" reg="Lecanora">Lecanora</tp:taxon-name-part><tp:taxon-name-part taxon-name-part-type="species" reg="subfusca">subfusca</tp:taxon-name-part></tp:taxon-name></italic> group and <italic><tp:taxon-name><tp:taxon-name-part taxon-name-part-type="genus" reg="Tephromela">Tephromela</tp:taxon-name-part></tp:taxon-name></italic>. Maximum Likelihood bootstrap values ≥ 70% and posterior probabilities ≥ 95% are shown above internal branches. Branches with bootstrap values ≥ 90% are shown in bold. The new sequences of <italic><tp:taxon-name><tp:taxon-name-part taxon-name-part-type="genus" reg="Lecanora">Lecanora</tp:taxon-name-part><tp:taxon-name-part taxon-name-part-type="species" reg="parasymmicta">parasymmicta</tp:taxon-name-part></tp:taxon-name></italic> and <italic><tp:taxon-name><tp:taxon-name-part taxon-name-part-type="genus" reg="Lecanora">Lecanora</tp:taxon-name-part><tp:taxon-name-part taxon-name-part-type="species" reg="symmicta">symmicta</tp:taxon-name-part></tp:taxon-name></italic> produced from this study are presented in bold, and all species names are followed by the GenBank accession numbers. Reference Table <xref ref-type="table" rid="T1">1</xref> provides the species related to the specific GenBank accession numbers and voucher information.</p></caption><graphic xmlns:xlink="http://www.w3.org/1999/xlink" xlink:href="mycokeys-84-163-g002.jpg" position="float" orientation="portrait" xlink:type="simple" id="oo_610343.jpg"><uri content-type="original_file" xlink:type="simple">https://binary.pensoft.net/fig/610343</uri></graphic></fig><table-wrap id="T1" position="float" orientation="portrait"><label>Table 1.</label><caption><p>Species list and DNA sequence information employed for phylogenetic analysis.</p></caption><table id="TID0ERLBG" rules="all"><tbody><tr><th rowspan="1" colspan="1">No.</th><th rowspan="1" colspan="1">Species</th><th rowspan="1" colspan="1">ID (<abbrev xmlns:xlink="http://www.w3.org/1999/xlink" xlink:title="internal transcribed spacer" id="ABBRID0E4XAE" xlink:type="simple">ITS</abbrev>)</th><th rowspan="1" colspan="1">ID (<abbrev xmlns:xlink="http://www.w3.org/1999/xlink" xlink:title="mitochondrial small subunit" id="ABBRID0EFYAE" xlink:type="simple">mtSSU</abbrev>)</th><th rowspan="1" colspan="1">Voucher</th></tr><tr><td rowspan="1" colspan="1">1</td><td rowspan="1" colspan="1">
                  <italic>
                    <tp:taxon-name><tp:taxon-name-part taxon-name-part-type="genus" reg="Lecanora">Lecanora</tp:taxon-name-part><tp:taxon-name-part taxon-name-part-type="species" reg="aitema">aitema</tp:taxon-name-part></tp:taxon-name>
                  </italic>
                </td><td rowspan="1" colspan="1">
                  <ext-link xmlns:xlink="http://www.w3.org/1999/xlink" ext-link-type="gen" xlink:href="GU480092" xlink:type="simple">GU480092</ext-link>
                </td><td rowspan="1" colspan="1"/><td rowspan="1" colspan="1">SPO1</td></tr><tr><td rowspan="1" colspan="1">2</td><td rowspan="1" colspan="1">
                  <italic>
                    <tp:taxon-name><tp:taxon-name-part taxon-name-part-type="genus" reg="Lecanora">Lecanora</tp:taxon-name-part><tp:taxon-name-part taxon-name-part-type="species" reg="atrosulphurea">atrosulphurea</tp:taxon-name-part></tp:taxon-name>
                  </italic>
                </td><td rowspan="1" colspan="1">
                  <ext-link xmlns:xlink="http://www.w3.org/1999/xlink" ext-link-type="gen" xlink:href="KY266931" xlink:type="simple">KY266931</ext-link>
                </td><td rowspan="1" colspan="1"/><td rowspan="1" colspan="1">O-L-195558</td></tr><tr><td rowspan="1" colspan="1">3</td><td rowspan="1" colspan="1">
                  <italic>
                    <tp:taxon-name><tp:taxon-name-part taxon-name-part-type="genus" reg="Lecanora">Lecanora</tp:taxon-name-part><tp:taxon-name-part taxon-name-part-type="species" reg="austrocalifornica">austrocalifornica</tp:taxon-name-part></tp:taxon-name>
                  </italic>
                </td><td rowspan="1" colspan="1">
                  <ext-link xmlns:xlink="http://www.w3.org/1999/xlink" ext-link-type="gen" xlink:href="GU480103" xlink:type="simple">GU480103</ext-link>
                </td><td rowspan="1" colspan="1"/><td rowspan="1" colspan="1">SPO2</td></tr><tr><td rowspan="1" colspan="1">4</td><td rowspan="1" colspan="1">
                  <italic>
                    <tp:taxon-name><tp:taxon-name-part taxon-name-part-type="genus" reg="Lecanora">Lecanora</tp:taxon-name-part><tp:taxon-name-part taxon-name-part-type="species" reg="cinereofusca">cinereofusca</tp:taxon-name-part></tp:taxon-name>
                  </italic>
                </td><td rowspan="1" colspan="1">
                  <ext-link xmlns:xlink="http://www.w3.org/1999/xlink" ext-link-type="gen" xlink:href="KP224470" xlink:type="simple">KP224470</ext-link>
                </td><td rowspan="1" colspan="1">
                  <ext-link xmlns:xlink="http://www.w3.org/1999/xlink" ext-link-type="gen" xlink:href="KP224465" xlink:type="simple">KP224465</ext-link>
                </td><td rowspan="1" colspan="1">Lendemer 34944 (NY)</td></tr><tr><td rowspan="1" colspan="1">5</td><td rowspan="1" colspan="1">
                  <italic>
                    <tp:taxon-name><tp:taxon-name-part taxon-name-part-type="genus" reg="Lecanora">Lecanora</tp:taxon-name-part><tp:taxon-name-part taxon-name-part-type="species" reg="cinereofusca">cinereofusca</tp:taxon-name-part></tp:taxon-name>
                  </italic>
                </td><td rowspan="1" colspan="1">
                  <ext-link xmlns:xlink="http://www.w3.org/1999/xlink" ext-link-type="gen" xlink:href="KP224471" xlink:type="simple">KP224471</ext-link>
                </td><td rowspan="1" colspan="1">
                  <ext-link xmlns:xlink="http://www.w3.org/1999/xlink" ext-link-type="gen" xlink:href="KP224464" xlink:type="simple">KP224464</ext-link>
                </td><td rowspan="1" colspan="1">Lendemer 35007 (NY)</td></tr><tr><td rowspan="1" colspan="1">6</td><td rowspan="1" colspan="1">
                  <italic>
                    <tp:taxon-name><tp:taxon-name-part taxon-name-part-type="genus" reg="Lecanora">Lecanora</tp:taxon-name-part><tp:taxon-name-part taxon-name-part-type="species" reg="compallens">compallens</tp:taxon-name-part></tp:taxon-name>
                  </italic>
                </td><td rowspan="1" colspan="1">
                  <ext-link xmlns:xlink="http://www.w3.org/1999/xlink" ext-link-type="gen" xlink:href="KY586043" xlink:type="simple">KY586043</ext-link>
                </td><td rowspan="1" colspan="1"/><td rowspan="1" colspan="1">JM6948</td></tr><tr><td rowspan="1" colspan="1">7</td><td rowspan="1" colspan="1">
                  <italic>
                    <tp:taxon-name><tp:taxon-name-part taxon-name-part-type="genus" reg="Lecanora">Lecanora</tp:taxon-name-part><tp:taxon-name-part taxon-name-part-type="species" reg="confusa">confusa</tp:taxon-name-part></tp:taxon-name>
                  </italic>
                </td><td rowspan="1" colspan="1">
                  <ext-link xmlns:xlink="http://www.w3.org/1999/xlink" ext-link-type="gen" xlink:href="GU480093" xlink:type="simple">GU480093</ext-link>
                </td><td rowspan="1" colspan="1"/><td rowspan="1" colspan="1">SPO10</td></tr><tr><td rowspan="1" colspan="1">8</td><td rowspan="1" colspan="1">
                  <italic>
                    <tp:taxon-name><tp:taxon-name-part taxon-name-part-type="genus" reg="Lecanora">Lecanora</tp:taxon-name-part><tp:taxon-name-part taxon-name-part-type="species" reg="confusa">confusa</tp:taxon-name-part></tp:taxon-name>
                  </italic>
                </td><td rowspan="1" colspan="1">
                  <ext-link xmlns:xlink="http://www.w3.org/1999/xlink" ext-link-type="gen" xlink:href="GU480120" xlink:type="simple">GU480120</ext-link>
                </td><td rowspan="1" colspan="1"/><td rowspan="1" colspan="1">SPO9</td></tr><tr><td rowspan="1" colspan="1">9</td><td rowspan="1" colspan="1">
                  <italic>
                    <tp:taxon-name><tp:taxon-name-part taxon-name-part-type="genus" reg="Lecanora">Lecanora</tp:taxon-name-part><tp:taxon-name-part taxon-name-part-type="species" reg="conizaeoides">conizaeoides</tp:taxon-name-part></tp:taxon-name>
                  </italic>
                </td><td rowspan="1" colspan="1">
                  <ext-link xmlns:xlink="http://www.w3.org/1999/xlink" ext-link-type="gen" xlink:href="AF189717" xlink:type="simple">AF189717</ext-link>
                </td><td rowspan="1" colspan="1"/><td rowspan="1" colspan="1">U229</td></tr><tr><td rowspan="1" colspan="1">10</td><td rowspan="1" colspan="1">
                  <italic>
                    <tp:taxon-name><tp:taxon-name-part taxon-name-part-type="genus" reg="Lecanora">Lecanora</tp:taxon-name-part><tp:taxon-name-part taxon-name-part-type="species" reg="conizaeoides">conizaeoides</tp:taxon-name-part></tp:taxon-name>
                  </italic>
                </td><td rowspan="1" colspan="1"/><td rowspan="1" colspan="1">
                  <ext-link xmlns:xlink="http://www.w3.org/1999/xlink" ext-link-type="gen" xlink:href="KJ766418" xlink:type="simple">KJ766418</ext-link>
                </td><td rowspan="1" colspan="1">AFTOL-ID 1858</td></tr><tr><td rowspan="1" colspan="1">11</td><td rowspan="1" colspan="1">
                  <italic>
                    <tp:taxon-name><tp:taxon-name-part taxon-name-part-type="genus" reg="Lecanora">Lecanora</tp:taxon-name-part><tp:taxon-name-part taxon-name-part-type="species" reg="expallens">expallens</tp:taxon-name-part></tp:taxon-name>
                  </italic>
                </td><td rowspan="1" colspan="1">
                  <ext-link xmlns:xlink="http://www.w3.org/1999/xlink" ext-link-type="gen" xlink:href="KY586040" xlink:type="simple">KY586040</ext-link>
                </td><td rowspan="1" colspan="1"/><td rowspan="1" colspan="1">UGDA-L17316</td></tr><tr><td rowspan="1" colspan="1">12</td><td rowspan="1" colspan="1">
                  <italic>
                    <tp:taxon-name><tp:taxon-name-part taxon-name-part-type="genus" reg="Lecanora">Lecanora</tp:taxon-name-part><tp:taxon-name-part taxon-name-part-type="species" reg="flavoleprosa">flavoleprosa</tp:taxon-name-part></tp:taxon-name>
                  </italic>
                </td><td rowspan="1" colspan="1">
                  <ext-link xmlns:xlink="http://www.w3.org/1999/xlink" ext-link-type="gen" xlink:href="GU480101" xlink:type="simple">GU480101</ext-link>
                </td><td rowspan="1" colspan="1"/><td rowspan="1" colspan="1">SPO18</td></tr><tr><td rowspan="1" colspan="1">13</td><td rowspan="1" colspan="1">
                  <tp:taxon-name><tp:taxon-name-part taxon-name-part-type="genus" reg="Lecanora">Lecanora</tp:taxon-name-part><tp:taxon-name-part taxon-name-part-type="uncertainty-rank">cf.</tp:taxon-name-part><tp:taxon-name-part taxon-name-part-type="species" reg="fulvastra">fulvastra</tp:taxon-name-part></tp:taxon-name>
                </td><td rowspan="1" colspan="1">
                  <ext-link xmlns:xlink="http://www.w3.org/1999/xlink" ext-link-type="gen" xlink:href="GU480119" xlink:type="simple">GU480119</ext-link>
                </td><td rowspan="1" colspan="1"/><td rowspan="1" colspan="1">SPO8</td></tr><tr><td rowspan="1" colspan="1">14</td><td rowspan="1" colspan="1">
                  <italic>
                    <tp:taxon-name><tp:taxon-name-part taxon-name-part-type="genus" reg="Lecanora">Lecanora</tp:taxon-name-part><tp:taxon-name-part taxon-name-part-type="species" reg="helmutii">helmutii</tp:taxon-name-part></tp:taxon-name>
                  </italic>
                </td><td rowspan="1" colspan="1">
                  <ext-link xmlns:xlink="http://www.w3.org/1999/xlink" ext-link-type="gen" xlink:href="MG973240" xlink:type="simple">MG973240</ext-link>
                </td><td rowspan="1" colspan="1"/><td rowspan="1" colspan="1">MA:Lichen:19506</td></tr><tr><td rowspan="1" colspan="1">15</td><td rowspan="1" colspan="1">
                  <italic>
                    <tp:taxon-name><tp:taxon-name-part taxon-name-part-type="genus" reg="Lecanora">Lecanora</tp:taxon-name-part><tp:taxon-name-part taxon-name-part-type="species" reg="orosthea">orosthea</tp:taxon-name-part></tp:taxon-name>
                  </italic>
                </td><td rowspan="1" colspan="1">
                  <ext-link xmlns:xlink="http://www.w3.org/1999/xlink" ext-link-type="gen" xlink:href="AF070035" xlink:type="simple">AF070035</ext-link>
                </td><td rowspan="1" colspan="1"/><td rowspan="1" colspan="1">U244</td></tr><tr><td rowspan="1" colspan="1">
                  <bold>16</bold>
                </td><td rowspan="1" colspan="1">
                  <bold>
                    <italic>
                      <tp:taxon-name><tp:taxon-name-part taxon-name-part-type="genus" reg="Lecanora">Lecanora</tp:taxon-name-part><tp:taxon-name-part taxon-name-part-type="species" reg="parasymmicta">parasymmicta</tp:taxon-name-part></tp:taxon-name>
                    </italic>
                  </bold>
                </td><td rowspan="1" colspan="1">
                  <bold>
                    <ext-link xmlns:xlink="http://www.w3.org/1999/xlink" ext-link-type="gen" xlink:href="MW832793" xlink:type="simple">MW832793</ext-link>
                  </bold>
                </td><td rowspan="1" colspan="1">
                  <bold>
                    <ext-link xmlns:xlink="http://www.w3.org/1999/xlink" ext-link-type="gen" xlink:href="MW832799" xlink:type="simple">MW832799</ext-link>
                  </bold>
                </td><td rowspan="1" colspan="1">
                  <bold>BDNA-L-0001218</bold>
                </td></tr><tr><td rowspan="1" colspan="1">
                  <bold>17</bold>
                </td><td rowspan="1" colspan="1">
                  <bold>
                    <italic>
                      <tp:taxon-name><tp:taxon-name-part taxon-name-part-type="genus" reg="Lecanora">Lecanora</tp:taxon-name-part><tp:taxon-name-part taxon-name-part-type="species" reg="parasymmicta">parasymmicta</tp:taxon-name-part></tp:taxon-name>
                    </italic>
                  </bold>
                </td><td rowspan="1" colspan="1">
                  <bold>
                    <ext-link xmlns:xlink="http://www.w3.org/1999/xlink" ext-link-type="gen" xlink:href="MW832794" xlink:type="simple">MW832794</ext-link>
                  </bold>
                </td><td rowspan="1" colspan="1">
                  <bold>
                    <ext-link xmlns:xlink="http://www.w3.org/1999/xlink" ext-link-type="gen" xlink:href="MW832800" xlink:type="simple">MW832800</ext-link>
                  </bold>
                </td><td rowspan="1" colspan="1">
                  <bold>BDNA-L-0001220</bold>
                </td></tr><tr><td rowspan="1" colspan="1">
                  <bold>18</bold>
                </td><td rowspan="1" colspan="1">
                  <bold>
                    <italic>
                      <tp:taxon-name><tp:taxon-name-part taxon-name-part-type="genus" reg="Lecanora">Lecanora</tp:taxon-name-part><tp:taxon-name-part taxon-name-part-type="species" reg="parasymmicta">parasymmicta</tp:taxon-name-part></tp:taxon-name>
                    </italic>
                  </bold>
                </td><td rowspan="1" colspan="1">
                  <bold>
                    <ext-link xmlns:xlink="http://www.w3.org/1999/xlink" ext-link-type="gen" xlink:href="MW832795" xlink:type="simple">MW832795</ext-link>
                  </bold>
                </td><td rowspan="1" colspan="1">
                  <bold>
                    <ext-link xmlns:xlink="http://www.w3.org/1999/xlink" ext-link-type="gen" xlink:href="MW832801" xlink:type="simple">MW832801</ext-link>
                  </bold>
                </td><td rowspan="1" colspan="1">
                  <bold>BDNA-L-0001235</bold>
                </td></tr><tr><td rowspan="1" colspan="1">19</td><td rowspan="1" colspan="1">
                  <italic>
                    <tp:taxon-name><tp:taxon-name-part taxon-name-part-type="genus" reg="Lecanora">Lecanora</tp:taxon-name-part><tp:taxon-name-part taxon-name-part-type="species" reg="perpruinosa">perpruinosa</tp:taxon-name-part></tp:taxon-name>
                  </italic>
                </td><td rowspan="1" colspan="1">
                  <ext-link xmlns:xlink="http://www.w3.org/1999/xlink" ext-link-type="gen" xlink:href="AF070025" xlink:type="simple">AF070025</ext-link>
                </td><td rowspan="1" colspan="1"/><td rowspan="1" colspan="1">U176</td></tr><tr><td rowspan="1" colspan="1">20</td><td rowspan="1" colspan="1">
                  <italic>
                    <tp:taxon-name><tp:taxon-name-part taxon-name-part-type="genus" reg="Lecanora">Lecanora</tp:taxon-name-part><tp:taxon-name-part taxon-name-part-type="species" reg="perpruinosa">perpruinosa</tp:taxon-name-part></tp:taxon-name>
                  </italic>
                </td><td rowspan="1" colspan="1"/><td rowspan="1" colspan="1">
                  <ext-link xmlns:xlink="http://www.w3.org/1999/xlink" ext-link-type="gen" xlink:href="DQ787344" xlink:type="simple">DQ787344</ext-link>
                </td><td rowspan="1" colspan="1">U506</td></tr><tr><td rowspan="1" colspan="1">21</td><td rowspan="1" colspan="1">
                  <italic>
                    <tp:taxon-name><tp:taxon-name-part taxon-name-part-type="genus" reg="Lecanora">Lecanora</tp:taxon-name-part><tp:taxon-name-part taxon-name-part-type="species" reg="polytropa">polytropa</tp:taxon-name-part></tp:taxon-name>
                  </italic>
                </td><td rowspan="1" colspan="1">
                  <ext-link xmlns:xlink="http://www.w3.org/1999/xlink" ext-link-type="gen" xlink:href="DQ534470" xlink:type="simple">DQ534470</ext-link>
                </td><td rowspan="1" colspan="1"/><td rowspan="1" colspan="1">Hur <ext-link xmlns:xlink="http://www.w3.org/1999/xlink" ext-link-type="gen" xlink:href="ANT050752" xlink:type="simple">ANT050752</ext-link></td></tr><tr><td rowspan="1" colspan="1">22</td><td rowspan="1" colspan="1">
                  <italic>
                    <tp:taxon-name><tp:taxon-name-part taxon-name-part-type="genus" reg="Lecanora">Lecanora</tp:taxon-name-part><tp:taxon-name-part taxon-name-part-type="species" reg="polytropa">polytropa</tp:taxon-name-part></tp:taxon-name>
                  </italic>
                </td><td rowspan="1" colspan="1">
                  <ext-link xmlns:xlink="http://www.w3.org/1999/xlink" ext-link-type="gen" xlink:href="HQ650643" xlink:type="simple">HQ650643</ext-link>
                </td><td rowspan="1" colspan="1">
                  <ext-link xmlns:xlink="http://www.w3.org/1999/xlink" ext-link-type="gen" xlink:href="DQ986807" xlink:type="simple">DQ986807</ext-link>
                </td><td rowspan="1" colspan="1">AFTOL-ID 1798</td></tr><tr><td rowspan="1" colspan="1">23</td><td rowspan="1" colspan="1">
                  <italic>
                    <tp:taxon-name><tp:taxon-name-part taxon-name-part-type="genus" reg="Lecanora">Lecanora</tp:taxon-name-part><tp:taxon-name-part taxon-name-part-type="species" reg="polytropa">polytropa</tp:taxon-name-part></tp:taxon-name>
                  </italic>
                </td><td rowspan="1" colspan="1">
                  <ext-link xmlns:xlink="http://www.w3.org/1999/xlink" ext-link-type="gen" xlink:href="JN873881" xlink:type="simple">JN873881</ext-link>
                </td><td rowspan="1" colspan="1"/><td rowspan="1" colspan="1">U.C. Riverside 47815UCR1</td></tr><tr><td rowspan="1" colspan="1">24</td><td rowspan="1" colspan="1">
                  <italic>
                    <tp:taxon-name><tp:taxon-name-part taxon-name-part-type="genus" reg="Lecanora">Lecanora</tp:taxon-name-part><tp:taxon-name-part taxon-name-part-type="species" reg="polytropa">polytropa</tp:taxon-name-part></tp:taxon-name>
                  </italic>
                </td><td rowspan="1" colspan="1"/><td rowspan="1" colspan="1">
                  <ext-link xmlns:xlink="http://www.w3.org/1999/xlink" ext-link-type="gen" xlink:href="DQ787348" xlink:type="simple">DQ787348</ext-link>
                </td><td rowspan="1" colspan="1">U520</td></tr><tr><td rowspan="1" colspan="1">25</td><td rowspan="1" colspan="1">
                  <italic>
                    <tp:taxon-name><tp:taxon-name-part taxon-name-part-type="genus" reg="Lecanora">Lecanora</tp:taxon-name-part><tp:taxon-name-part taxon-name-part-type="species" reg="saxigena">saxigena</tp:taxon-name-part></tp:taxon-name>
                  </italic>
                </td><td rowspan="1" colspan="1">
                  <ext-link xmlns:xlink="http://www.w3.org/1999/xlink" ext-link-type="gen" xlink:href="KP224467" xlink:type="simple">KP224467</ext-link>
                </td><td rowspan="1" colspan="1">
                  <ext-link xmlns:xlink="http://www.w3.org/1999/xlink" ext-link-type="gen" xlink:href="KP224460" xlink:type="simple">KP224460</ext-link>
                </td><td rowspan="1" colspan="1">Lendemer 25832 (NY)</td></tr><tr><td rowspan="1" colspan="1">26</td><td rowspan="1" colspan="1">
                  <italic>
                    <tp:taxon-name><tp:taxon-name-part taxon-name-part-type="genus" reg="Lecanora">Lecanora</tp:taxon-name-part><tp:taxon-name-part taxon-name-part-type="species" reg="saxigena">saxigena</tp:taxon-name-part></tp:taxon-name>
                  </italic>
                </td><td rowspan="1" colspan="1">
                  <ext-link xmlns:xlink="http://www.w3.org/1999/xlink" ext-link-type="gen" xlink:href="KP224468" xlink:type="simple">KP224468</ext-link>
                </td><td rowspan="1" colspan="1">
                  <ext-link xmlns:xlink="http://www.w3.org/1999/xlink" ext-link-type="gen" xlink:href="KP224461" xlink:type="simple">KP224461</ext-link>
                </td><td rowspan="1" colspan="1">Lendemer 33186 (NY)</td></tr><tr><td rowspan="1" colspan="1">27</td><td rowspan="1" colspan="1">
                  <italic>
                    <tp:taxon-name><tp:taxon-name-part taxon-name-part-type="genus" reg="Lecanora">Lecanora</tp:taxon-name-part><tp:taxon-name-part taxon-name-part-type="species" reg="solaris">solaris</tp:taxon-name-part></tp:taxon-name>
                  </italic>
                </td><td rowspan="1" colspan="1">
                  <ext-link xmlns:xlink="http://www.w3.org/1999/xlink" ext-link-type="gen" xlink:href="MH512984" xlink:type="simple">MH512984</ext-link>
                </td><td rowspan="1" colspan="1"/><td rowspan="1" colspan="1">LYF14–69</td></tr><tr><td rowspan="1" colspan="1">28</td><td rowspan="1" colspan="1">
                  <italic>
                    <tp:taxon-name><tp:taxon-name-part taxon-name-part-type="genus" reg="Lecanora">Lecanora</tp:taxon-name-part><tp:taxon-name-part taxon-name-part-type="species" reg="solaris">solaris</tp:taxon-name-part></tp:taxon-name>
                  </italic>
                </td><td rowspan="1" colspan="1"/><td rowspan="1" colspan="1">
                  <ext-link xmlns:xlink="http://www.w3.org/1999/xlink" ext-link-type="gen" xlink:href="MH520111" xlink:type="simple">MH520111</ext-link>
                </td><td rowspan="1" colspan="1">ED (14336) &amp; LY</td></tr><tr><td rowspan="1" colspan="1">29</td><td rowspan="1" colspan="1">
                  <italic>
                    <tp:taxon-name><tp:taxon-name-part taxon-name-part-type="genus" reg="Lecanora">Lecanora</tp:taxon-name-part><tp:taxon-name-part taxon-name-part-type="species" reg="stanislai">stanislai</tp:taxon-name-part></tp:taxon-name>
                  </italic>
                </td><td rowspan="1" colspan="1">
                  <ext-link xmlns:xlink="http://www.w3.org/1999/xlink" ext-link-type="gen" xlink:href="KY586041" xlink:type="simple">KY586041</ext-link>
                </td><td rowspan="1" colspan="1"/><td rowspan="1" colspan="1">UGDA-L17244</td></tr><tr><td rowspan="1" colspan="1">30</td><td rowspan="1" colspan="1">
                  <italic>
                    <tp:taxon-name><tp:taxon-name-part taxon-name-part-type="genus" reg="Lecanora">Lecanora</tp:taxon-name-part><tp:taxon-name-part taxon-name-part-type="species" reg="stanislai">stanislai</tp:taxon-name-part></tp:taxon-name>
                  </italic>
                </td><td rowspan="1" colspan="1"/><td rowspan="1" colspan="1">
                  <ext-link xmlns:xlink="http://www.w3.org/1999/xlink" ext-link-type="gen" xlink:href="MK778544" xlink:type="simple">MK778544</ext-link>
                </td><td rowspan="1" colspan="1">J. Malicek 10367</td></tr><tr><td rowspan="1" colspan="1">31</td><td rowspan="1" colspan="1">
                  <italic>
                    <tp:taxon-name><tp:taxon-name-part taxon-name-part-type="genus" reg="Lecanora">Lecanora</tp:taxon-name-part><tp:taxon-name-part taxon-name-part-type="species" reg="strobilina">strobilina</tp:taxon-name-part></tp:taxon-name>
                  </italic>
                </td><td rowspan="1" colspan="1">
                  <ext-link xmlns:xlink="http://www.w3.org/1999/xlink" ext-link-type="gen" xlink:href="MG973235" xlink:type="simple">MG973235</ext-link>
                </td><td rowspan="1" colspan="1"/><td rowspan="1" colspan="1">MA:Lichen:19510</td></tr><tr><td rowspan="1" colspan="1">32</td><td rowspan="1" colspan="1">
                  <italic>
                    <tp:taxon-name><tp:taxon-name-part taxon-name-part-type="genus" reg="Lecanora">Lecanora</tp:taxon-name-part><tp:taxon-name-part taxon-name-part-type="species" reg="strobilina">strobilina</tp:taxon-name-part></tp:taxon-name>
                  </italic>
                </td><td rowspan="1" colspan="1">
                  <ext-link xmlns:xlink="http://www.w3.org/1999/xlink" ext-link-type="gen" xlink:href="MG973236" xlink:type="simple">MG973236</ext-link>
                </td><td rowspan="1" colspan="1"/><td rowspan="1" colspan="1">MA:Lichen:19511</td></tr><tr><td rowspan="1" colspan="1">33</td><td rowspan="1" colspan="1">
                  <italic>
                    <tp:taxon-name><tp:taxon-name-part taxon-name-part-type="genus" reg="Lecanora">Lecanora</tp:taxon-name-part><tp:taxon-name-part taxon-name-part-type="species" reg="strobilina">strobilina</tp:taxon-name-part></tp:taxon-name>
                  </italic>
                </td><td rowspan="1" colspan="1">
                  <ext-link xmlns:xlink="http://www.w3.org/1999/xlink" ext-link-type="gen" xlink:href="MG973237" xlink:type="simple">MG973237</ext-link>
                </td><td rowspan="1" colspan="1"/><td rowspan="1" colspan="1">MA:Lichen:19509</td></tr><tr><td rowspan="1" colspan="1">34</td><td rowspan="1" colspan="1">
                  <italic>
                    <tp:taxon-name><tp:taxon-name-part taxon-name-part-type="genus" reg="Lecanora">Lecanora</tp:taxon-name-part><tp:taxon-name-part taxon-name-part-type="species" reg="strobilina">strobilina</tp:taxon-name-part></tp:taxon-name>
                  </italic>
                </td><td rowspan="1" colspan="1"/><td rowspan="1" colspan="1">
                  <ext-link xmlns:xlink="http://www.w3.org/1999/xlink" ext-link-type="gen" xlink:href="KJ766420" xlink:type="simple">KJ766420</ext-link>
                </td><td rowspan="1" colspan="1">DUKE:M. Kukwa 4761</td></tr><tr><td rowspan="1" colspan="1">35</td><td rowspan="1" colspan="1">
                  <italic>
                    <tp:taxon-name><tp:taxon-name-part taxon-name-part-type="genus" reg="Lecanora">Lecanora</tp:taxon-name-part><tp:taxon-name-part taxon-name-part-type="species" reg="strobilinoides">strobilinoides</tp:taxon-name-part></tp:taxon-name>
                  </italic>
                </td><td rowspan="1" colspan="1">
                  <ext-link xmlns:xlink="http://www.w3.org/1999/xlink" ext-link-type="gen" xlink:href="MG973238" xlink:type="simple">MG973238</ext-link>
                </td><td rowspan="1" colspan="1"/><td rowspan="1" colspan="1">MA:Lichen:19507</td></tr><tr><td rowspan="1" colspan="1">36</td><td rowspan="1" colspan="1">
                  <italic>
                    <tp:taxon-name><tp:taxon-name-part taxon-name-part-type="genus" reg="Lecanora">Lecanora</tp:taxon-name-part><tp:taxon-name-part taxon-name-part-type="species" reg="subintricata">subintricata</tp:taxon-name-part></tp:taxon-name>
                  </italic>
                </td><td rowspan="1" colspan="1">
                  <ext-link xmlns:xlink="http://www.w3.org/1999/xlink" ext-link-type="gen" xlink:href="GU480112" xlink:type="simple">GU480112</ext-link>
                </td><td rowspan="1" colspan="1"/><td rowspan="1" colspan="1">SPO28</td></tr><tr><td rowspan="1" colspan="1">37</td><td rowspan="1" colspan="1">
                  <italic>
                    <tp:taxon-name><tp:taxon-name-part taxon-name-part-type="genus" reg="Lecanora">Lecanora</tp:taxon-name-part><tp:taxon-name-part taxon-name-part-type="species" reg="sulphurea">sulphurea</tp:taxon-name-part></tp:taxon-name>
                  </italic>
                </td><td rowspan="1" colspan="1">
                  <ext-link xmlns:xlink="http://www.w3.org/1999/xlink" ext-link-type="gen" xlink:href="AF070030" xlink:type="simple">AF070030</ext-link>
                </td><td rowspan="1" colspan="1"/><td rowspan="1" colspan="1">U212</td></tr><tr><td rowspan="1" colspan="1">38</td><td rowspan="1" colspan="1">
                  <italic>
                    <tp:taxon-name><tp:taxon-name-part taxon-name-part-type="genus" reg="Lecanora">Lecanora</tp:taxon-name-part><tp:taxon-name-part taxon-name-part-type="species" reg="sulphurea">sulphurea</tp:taxon-name-part></tp:taxon-name>
                  </italic>
                </td><td rowspan="1" colspan="1"/><td rowspan="1" colspan="1">
                  <ext-link xmlns:xlink="http://www.w3.org/1999/xlink" ext-link-type="gen" xlink:href="DQ787356" xlink:type="simple">DQ787356</ext-link>
                </td><td rowspan="1" colspan="1">U508</td></tr><tr><td rowspan="1" colspan="1">39</td><td rowspan="1" colspan="1">
                  <italic>
                    <tp:taxon-name><tp:taxon-name-part taxon-name-part-type="genus" reg="Lecanora">Lecanora</tp:taxon-name-part><tp:taxon-name-part taxon-name-part-type="species" reg="symmicta">symmicta</tp:taxon-name-part></tp:taxon-name>
                  </italic>
                </td><td rowspan="1" colspan="1">
                  <ext-link xmlns:xlink="http://www.w3.org/1999/xlink" ext-link-type="gen" xlink:href="AF070024" xlink:type="simple">AF070024</ext-link>
                </td><td rowspan="1" colspan="1"/><td rowspan="1" colspan="1">U205</td></tr><tr><td rowspan="1" colspan="1">40</td><td rowspan="1" colspan="1">
                  <italic>
                    <tp:taxon-name><tp:taxon-name-part taxon-name-part-type="genus" reg="Lecanora">Lecanora</tp:taxon-name-part><tp:taxon-name-part taxon-name-part-type="species" reg="symmicta">symmicta</tp:taxon-name-part></tp:taxon-name>
                  </italic>
                </td><td rowspan="1" colspan="1">
                  <ext-link xmlns:xlink="http://www.w3.org/1999/xlink" ext-link-type="gen" xlink:href="GU480113" xlink:type="simple">GU480113</ext-link>
                </td><td rowspan="1" colspan="1"/><td rowspan="1" colspan="1">SPO29</td></tr><tr><td rowspan="1" colspan="1">41</td><td rowspan="1" colspan="1">
                  <italic>
                    <tp:taxon-name><tp:taxon-name-part taxon-name-part-type="genus" reg="Lecanora">Lecanora</tp:taxon-name-part><tp:taxon-name-part taxon-name-part-type="species" reg="symmicta">symmicta</tp:taxon-name-part></tp:taxon-name>
                  </italic>
                </td><td rowspan="1" colspan="1">
                  <ext-link xmlns:xlink="http://www.w3.org/1999/xlink" ext-link-type="gen" xlink:href="MH481912" xlink:type="simple">MH481912</ext-link>
                </td><td rowspan="1" colspan="1"/><td rowspan="1" colspan="1">O-L-209831</td></tr><tr><td rowspan="1" colspan="1">
                  <bold>42</bold>
                </td><td rowspan="1" colspan="1">
                  <bold>
                    <italic>
                      <tp:taxon-name><tp:taxon-name-part taxon-name-part-type="genus" reg="Lecanora">Lecanora</tp:taxon-name-part><tp:taxon-name-part taxon-name-part-type="species" reg="symmicta">symmicta</tp:taxon-name-part></tp:taxon-name>
                    </italic>
                  </bold>
                </td><td rowspan="1" colspan="1">
                  <bold>
                    <ext-link xmlns:xlink="http://www.w3.org/1999/xlink" ext-link-type="gen" xlink:href="MW832788" xlink:type="simple">MW832788</ext-link>
                  </bold>
                </td><td rowspan="1" colspan="1"/><td rowspan="1" colspan="1">
                  <bold>BDNA-L-0000547</bold>
                </td></tr><tr><td rowspan="1" colspan="1">
                  <bold>43</bold>
                </td><td rowspan="1" colspan="1">
                  <bold>
                    <italic>
                      <tp:taxon-name><tp:taxon-name-part taxon-name-part-type="genus" reg="Lecanora">Lecanora</tp:taxon-name-part><tp:taxon-name-part taxon-name-part-type="species" reg="symmicta">symmicta</tp:taxon-name-part></tp:taxon-name>
                    </italic>
                  </bold>
                </td><td rowspan="1" colspan="1">
                  <bold>
                    <ext-link xmlns:xlink="http://www.w3.org/1999/xlink" ext-link-type="gen" xlink:href="MW832789" xlink:type="simple">MW832789</ext-link>
                  </bold>
                </td><td rowspan="1" colspan="1"/><td rowspan="1" colspan="1">
                  <bold>BDNA-L-0000548(br)</bold>
                </td></tr><tr><td rowspan="1" colspan="1">
                  <bold>44</bold>
                </td><td rowspan="1" colspan="1">
                  <bold>
                    <italic>
                      <tp:taxon-name><tp:taxon-name-part taxon-name-part-type="genus" reg="Lecanora">Lecanora</tp:taxon-name-part><tp:taxon-name-part taxon-name-part-type="species" reg="symmicta">symmicta</tp:taxon-name-part></tp:taxon-name>
                    </italic>
                  </bold>
                </td><td rowspan="1" colspan="1">
                  <bold>
                    <ext-link xmlns:xlink="http://www.w3.org/1999/xlink" ext-link-type="gen" xlink:href="MW832790" xlink:type="simple">MW832790</ext-link>
                  </bold>
                </td><td rowspan="1" colspan="1"/><td rowspan="1" colspan="1">
                  <bold>BDNA-L-0000548(yel)</bold>
                </td></tr><tr><td rowspan="1" colspan="1">
                  <bold>45</bold>
                </td><td rowspan="1" colspan="1">
                  <bold>
                    <italic>
                      <tp:taxon-name><tp:taxon-name-part taxon-name-part-type="genus" reg="Lecanora">Lecanora</tp:taxon-name-part><tp:taxon-name-part taxon-name-part-type="species" reg="symmicta">symmicta</tp:taxon-name-part></tp:taxon-name>
                    </italic>
                  </bold>
                </td><td rowspan="1" colspan="1">
                  <bold>
                    <ext-link xmlns:xlink="http://www.w3.org/1999/xlink" ext-link-type="gen" xlink:href="MW832791" xlink:type="simple">MW832791</ext-link>
                  </bold>
                </td><td rowspan="1" colspan="1"/><td rowspan="1" colspan="1">
                  <bold>BDNA-L-0000551</bold>
                </td></tr><tr><td rowspan="1" colspan="1">
                  <bold>46</bold>
                </td><td rowspan="1" colspan="1">
                  <bold>
                    <italic>
                      <tp:taxon-name><tp:taxon-name-part taxon-name-part-type="genus" reg="Lecanora">Lecanora</tp:taxon-name-part><tp:taxon-name-part taxon-name-part-type="species" reg="symmicta">symmicta</tp:taxon-name-part></tp:taxon-name>
                    </italic>
                  </bold>
                </td><td rowspan="1" colspan="1">
                  <bold>
                    <ext-link xmlns:xlink="http://www.w3.org/1999/xlink" ext-link-type="gen" xlink:href="MW832792" xlink:type="simple">MW832792</ext-link>
                  </bold>
                </td><td rowspan="1" colspan="1"/><td rowspan="1" colspan="1">
                  <bold>BDNA-L-0000642</bold>
                </td></tr><tr><td rowspan="1" colspan="1">47</td><td rowspan="1" colspan="1">
                  <italic>
                    <tp:taxon-name><tp:taxon-name-part taxon-name-part-type="genus" reg="Lecanora">Lecanora</tp:taxon-name-part><tp:taxon-name-part taxon-name-part-type="species" reg="symmicta">symmicta</tp:taxon-name-part></tp:taxon-name>
                  </italic>
                </td><td rowspan="1" colspan="1"/><td rowspan="1" colspan="1">
                  <ext-link xmlns:xlink="http://www.w3.org/1999/xlink" ext-link-type="gen" xlink:href="KJ766421" xlink:type="simple">KJ766421</ext-link>
                </td><td rowspan="1" colspan="1">EGR:K. Molnar 23-08-2005/B</td></tr><tr><td rowspan="1" colspan="1">48</td><td rowspan="1" colspan="1">
                  <italic>
                    <tp:taxon-name><tp:taxon-name-part taxon-name-part-type="genus" reg="Lecanora">Lecanora</tp:taxon-name-part><tp:taxon-name-part taxon-name-part-type="species" reg="symmicta">symmicta</tp:taxon-name-part></tp:taxon-name>
                  </italic>
                </td><td rowspan="1" colspan="1"/><td rowspan="1" colspan="1">
                  <ext-link xmlns:xlink="http://www.w3.org/1999/xlink" ext-link-type="gen" xlink:href="KJ152466" xlink:type="simple">KJ152466</ext-link>
                </td><td rowspan="1" colspan="1">C. Printzen 9999a (FR)</td></tr><tr><td rowspan="1" colspan="1">49</td><td rowspan="1" colspan="1">
                  <italic>
                    <tp:taxon-name><tp:taxon-name-part taxon-name-part-type="genus" reg="Lecanora">Lecanora</tp:taxon-name-part><tp:taxon-name-part taxon-name-part-type="species" reg="varia">varia</tp:taxon-name-part></tp:taxon-name>
                  </italic>
                </td><td rowspan="1" colspan="1">
                  <ext-link xmlns:xlink="http://www.w3.org/1999/xlink" ext-link-type="gen" xlink:href="MK672852" xlink:type="simple">MK672852</ext-link>
                </td><td rowspan="1" colspan="1">
                  <ext-link xmlns:xlink="http://www.w3.org/1999/xlink" ext-link-type="gen" xlink:href="MK693694" xlink:type="simple">MK693694</ext-link>
                </td><td rowspan="1" colspan="1">Kondratyuk S. 21325 (KW-L)</td></tr><tr><td rowspan="1" colspan="1">50</td><td rowspan="1" colspan="1">
                  <italic>
                    <tp:taxon-name><tp:taxon-name-part taxon-name-part-type="genus" reg="Polyozosia">Polyozosia</tp:taxon-name-part><tp:taxon-name-part taxon-name-part-type="species" reg="contractula">contractula</tp:taxon-name-part></tp:taxon-name>
                  </italic>
                </td><td rowspan="1" colspan="1">
                  <ext-link xmlns:xlink="http://www.w3.org/1999/xlink" ext-link-type="gen" xlink:href="AF070032" xlink:type="simple">AF070032</ext-link>
                </td><td rowspan="1" colspan="1"/><td rowspan="1" colspan="1">U236</td></tr><tr><td rowspan="1" colspan="1">51</td><td rowspan="1" colspan="1">
                  <italic>
                    <tp:taxon-name><tp:taxon-name-part taxon-name-part-type="genus" reg="Polyozosia">Polyozosia</tp:taxon-name-part><tp:taxon-name-part taxon-name-part-type="species" reg="contractula">contractula</tp:taxon-name-part></tp:taxon-name>
                  </italic>
                </td><td rowspan="1" colspan="1">
                  <ext-link xmlns:xlink="http://www.w3.org/1999/xlink" ext-link-type="gen" xlink:href="HQ650604" xlink:type="simple">HQ650604</ext-link>
                </td><td rowspan="1" colspan="1">
                  <ext-link xmlns:xlink="http://www.w3.org/1999/xlink" ext-link-type="gen" xlink:href="DQ986898" xlink:type="simple">DQ986898</ext-link>
                </td><td rowspan="1" colspan="1">AFTOL-ID 877</td></tr><tr><td rowspan="1" colspan="1">52</td><td rowspan="1" colspan="1">
                  <italic>
                    <tp:taxon-name><tp:taxon-name-part taxon-name-part-type="genus" reg="Polyozosia">Polyozosia</tp:taxon-name-part><tp:taxon-name-part taxon-name-part-type="species" reg="poliophaea">poliophaea</tp:taxon-name-part></tp:taxon-name>
                  </italic>
                </td><td rowspan="1" colspan="1">
                  <ext-link xmlns:xlink="http://www.w3.org/1999/xlink" ext-link-type="gen" xlink:href="MG925981" xlink:type="simple">MG925981</ext-link>
                </td><td rowspan="1" colspan="1">
                  <ext-link xmlns:xlink="http://www.w3.org/1999/xlink" ext-link-type="gen" xlink:href="MG925879" xlink:type="simple">MG925879</ext-link>
                </td><td rowspan="1" colspan="1">O:L 200460</td></tr><tr><td rowspan="1" colspan="1">
                  <bold>53</bold>
                </td><td rowspan="1" colspan="1">
                  <bold><italic><tp:taxon-name><tp:taxon-name-part taxon-name-part-type="genus" reg="Polyozosia">Polyozosia</tp:taxon-name-part></tp:taxon-name></italic> sp.</bold>
                </td><td rowspan="1" colspan="1">
                  <bold>
                    <ext-link xmlns:xlink="http://www.w3.org/1999/xlink" ext-link-type="gen" xlink:href="MW832798" xlink:type="simple">MW832798</ext-link>
                  </bold>
                </td><td rowspan="1" colspan="1"/><td rowspan="1" colspan="1">
                  <bold>BDNA-L-0001105</bold>
                </td></tr><tr><td rowspan="1" colspan="1">54</td><td rowspan="1" colspan="1">
                  <italic>
                    <tp:taxon-name><tp:taxon-name-part taxon-name-part-type="genus" reg="Protoparmeliopsis">Protoparmeliopsis</tp:taxon-name-part><tp:taxon-name-part taxon-name-part-type="species" reg="achariana">achariana</tp:taxon-name-part></tp:taxon-name>
                  </italic>
                </td><td rowspan="1" colspan="1">
                  <ext-link xmlns:xlink="http://www.w3.org/1999/xlink" ext-link-type="gen" xlink:href="AF070019" xlink:type="simple">AF070019</ext-link>
                </td><td rowspan="1" colspan="1"/><td rowspan="1" colspan="1">U155</td></tr><tr><td rowspan="1" colspan="1">55</td><td rowspan="1" colspan="1">
                  <italic>
                    <tp:taxon-name><tp:taxon-name-part taxon-name-part-type="genus" reg="Protoparmeliopsis">Protoparmeliopsis</tp:taxon-name-part><tp:taxon-name-part taxon-name-part-type="species" reg="achariana">achariana</tp:taxon-name-part></tp:taxon-name>
                  </italic>
                </td><td rowspan="1" colspan="1"/><td rowspan="1" colspan="1">
                  <ext-link xmlns:xlink="http://www.w3.org/1999/xlink" ext-link-type="gen" xlink:href="DQ787342" xlink:type="simple">DQ787342</ext-link>
                </td><td rowspan="1" colspan="1">U525</td></tr><tr><td rowspan="1" colspan="1">56</td><td rowspan="1" colspan="1">
                  <italic>
                    <tp:taxon-name><tp:taxon-name-part taxon-name-part-type="genus" reg="Protoparmeliopsis">Protoparmeliopsis</tp:taxon-name-part><tp:taxon-name-part taxon-name-part-type="species" reg="bipruinosa">bipruinosa</tp:taxon-name-part></tp:taxon-name>
                  </italic>
                </td><td rowspan="1" colspan="1">
                  <ext-link xmlns:xlink="http://www.w3.org/1999/xlink" ext-link-type="gen" xlink:href="AF159932" xlink:type="simple">AF159932</ext-link>
                </td><td rowspan="1" colspan="1"/><td rowspan="1" colspan="1">U354</td></tr><tr><td rowspan="1" colspan="1">57</td><td rowspan="1" colspan="1">
                  <italic>
                    <tp:taxon-name><tp:taxon-name-part taxon-name-part-type="genus" reg="Protoparmeliopsis">Protoparmeliopsis</tp:taxon-name-part><tp:taxon-name-part taxon-name-part-type="species" reg="bolcana">bolcana</tp:taxon-name-part></tp:taxon-name>
                  </italic>
                </td><td rowspan="1" colspan="1">
                  <ext-link xmlns:xlink="http://www.w3.org/1999/xlink" ext-link-type="gen" xlink:href="MK672838" xlink:type="simple">MK672838</ext-link>
                </td><td rowspan="1" colspan="1">
                  <ext-link xmlns:xlink="http://www.w3.org/1999/xlink" ext-link-type="gen" xlink:href="MK693686" xlink:type="simple">MK693686</ext-link>
                </td><td rowspan="1" colspan="1">Kondratyuk S. 20309 (KW-L)</td></tr><tr><td rowspan="1" colspan="1">58</td><td rowspan="1" colspan="1">
                  <italic>
                    <tp:taxon-name><tp:taxon-name-part taxon-name-part-type="genus" reg="Protoparmeliopsis">Protoparmeliopsis</tp:taxon-name-part><tp:taxon-name-part taxon-name-part-type="species" reg="chejuensis">chejuensis</tp:taxon-name-part></tp:taxon-name>
                  </italic>
                </td><td rowspan="1" colspan="1">
                  <ext-link xmlns:xlink="http://www.w3.org/1999/xlink" ext-link-type="gen" xlink:href="MK672839" xlink:type="simple">MK672839</ext-link>
                </td><td rowspan="1" colspan="1">
                  <ext-link xmlns:xlink="http://www.w3.org/1999/xlink" ext-link-type="gen" xlink:href="MK693687" xlink:type="simple">MK693687</ext-link>
                </td><td rowspan="1" colspan="1">KoLRI 022622</td></tr><tr><td rowspan="1" colspan="1">59</td><td rowspan="1" colspan="1">
                  <italic>
                    <tp:taxon-name><tp:taxon-name-part taxon-name-part-type="genus" reg="Protoparmeliopsis">Protoparmeliopsis</tp:taxon-name-part><tp:taxon-name-part taxon-name-part-type="species" reg="chejuensis">chejuensis</tp:taxon-name-part></tp:taxon-name>
                  </italic>
                </td><td rowspan="1" colspan="1">
                  <ext-link xmlns:xlink="http://www.w3.org/1999/xlink" ext-link-type="gen" xlink:href="MK672840" xlink:type="simple">MK672840</ext-link>
                </td><td rowspan="1" colspan="1">
                  <ext-link xmlns:xlink="http://www.w3.org/1999/xlink" ext-link-type="gen" xlink:href="MK693688" xlink:type="simple">MK693688</ext-link>
                </td><td rowspan="1" colspan="1">KoLRI 022618</td></tr><tr><td rowspan="1" colspan="1">
                  <bold>60</bold>
                </td><td rowspan="1" colspan="1">
                  <bold>
                    <italic>
                      <tp:taxon-name><tp:taxon-name-part taxon-name-part-type="genus" reg="Protoparmeliopsis">Protoparmeliopsis</tp:taxon-name-part><tp:taxon-name-part taxon-name-part-type="species" reg="crystalliniformis">crystalliniformis</tp:taxon-name-part></tp:taxon-name>
                    </italic>
                  </bold>
                </td><td rowspan="1" colspan="1">
                  <bold>
                    <ext-link xmlns:xlink="http://www.w3.org/1999/xlink" ext-link-type="gen" xlink:href="MW832796" xlink:type="simple">MW832796</ext-link>
                  </bold>
                </td><td rowspan="1" colspan="1">
                  <bold>
                    <ext-link xmlns:xlink="http://www.w3.org/1999/xlink" ext-link-type="gen" xlink:href="MW832802" xlink:type="simple">MW832802</ext-link>
                  </bold>
                </td><td rowspan="1" colspan="1">
                  <bold>BDNA-L-0000298</bold>
                </td></tr><tr><td rowspan="1" colspan="1">
                  <bold>61</bold>
                </td><td rowspan="1" colspan="1">
                  <bold>
                    <italic>
                      <tp:taxon-name><tp:taxon-name-part taxon-name-part-type="genus" reg="Protoparmeliopsis">Protoparmeliopsis</tp:taxon-name-part><tp:taxon-name-part taxon-name-part-type="species" reg="crystalliniformis">crystalliniformis</tp:taxon-name-part></tp:taxon-name>
                    </italic>
                  </bold>
                </td><td rowspan="1" colspan="1">
                  <bold>
                    <ext-link xmlns:xlink="http://www.w3.org/1999/xlink" ext-link-type="gen" xlink:href="MW832797" xlink:type="simple">MW832797</ext-link>
                  </bold>
                </td><td rowspan="1" colspan="1">
                  <bold>
                    <ext-link xmlns:xlink="http://www.w3.org/1999/xlink" ext-link-type="gen" xlink:href="MW832803" xlink:type="simple">MW832803</ext-link>
                  </bold>
                </td><td rowspan="1" colspan="1">
                  <bold>BDNA-L-0000349</bold>
                </td></tr><tr><td rowspan="1" colspan="1">62</td><td rowspan="1" colspan="1">
                  <italic>
                    <tp:taxon-name><tp:taxon-name-part taxon-name-part-type="genus" reg="Protoparmeliopsis">Protoparmeliopsis</tp:taxon-name-part><tp:taxon-name-part taxon-name-part-type="species" reg="garovaglii">garovaglii</tp:taxon-name-part></tp:taxon-name>
                  </italic>
                </td><td rowspan="1" colspan="1">
                  <ext-link xmlns:xlink="http://www.w3.org/1999/xlink" ext-link-type="gen" xlink:href="AF189718" xlink:type="simple">AF189718</ext-link>
                </td><td rowspan="1" colspan="1"/><td rowspan="1" colspan="1">M107</td></tr><tr><td rowspan="1" colspan="1">63</td><td rowspan="1" colspan="1">
                  <italic>
                    <tp:taxon-name><tp:taxon-name-part taxon-name-part-type="genus" reg="Protoparmeliopsis">Protoparmeliopsis</tp:taxon-name-part><tp:taxon-name-part taxon-name-part-type="species" reg="garovaglii">garovaglii</tp:taxon-name-part></tp:taxon-name>
                  </italic>
                </td><td rowspan="1" colspan="1">
                  <ext-link xmlns:xlink="http://www.w3.org/1999/xlink" ext-link-type="gen" xlink:href="KT453728" xlink:type="simple">KT453728</ext-link>
                </td><td rowspan="1" colspan="1">
                  <ext-link xmlns:xlink="http://www.w3.org/1999/xlink" ext-link-type="gen" xlink:href="KT453818" xlink:type="simple">KT453818</ext-link>
                </td><td rowspan="1" colspan="1">Leavitt 089 (BRY-C)</td></tr><tr><td rowspan="1" colspan="1">64</td><td rowspan="1" colspan="1">
                  <italic>
                    <tp:taxon-name><tp:taxon-name-part taxon-name-part-type="genus" reg="Protoparmeliopsis">Protoparmeliopsis</tp:taxon-name-part><tp:taxon-name-part taxon-name-part-type="species" reg="garovaglii">garovaglii</tp:taxon-name-part></tp:taxon-name>
                  </italic>
                </td><td rowspan="1" colspan="1">
                  <ext-link xmlns:xlink="http://www.w3.org/1999/xlink" ext-link-type="gen" xlink:href="KU934537" xlink:type="simple">KU934537</ext-link>
                </td><td rowspan="1" colspan="1"/><td rowspan="1" colspan="1">Leavitt 199 (BRY-C)</td></tr><tr><td rowspan="1" colspan="1">65</td><td rowspan="1" colspan="1">
                  <italic>
                    <tp:taxon-name><tp:taxon-name-part taxon-name-part-type="genus" reg="Protoparmeliopsis">Protoparmeliopsis</tp:taxon-name-part><tp:taxon-name-part taxon-name-part-type="species" reg="garovaglii">garovaglii</tp:taxon-name-part></tp:taxon-name>
                  </italic>
                </td><td rowspan="1" colspan="1">
                  <ext-link xmlns:xlink="http://www.w3.org/1999/xlink" ext-link-type="gen" xlink:href="MK084624" xlink:type="simple">MK084624</ext-link>
                </td><td rowspan="1" colspan="1"/><td rowspan="1" colspan="1">Szczepanska 1240</td></tr><tr><td rowspan="1" colspan="1">66</td><td rowspan="1" colspan="1">
                  <italic>
                    <tp:taxon-name><tp:taxon-name-part taxon-name-part-type="genus" reg="Protoparmeliopsis">Protoparmeliopsis</tp:taxon-name-part><tp:taxon-name-part taxon-name-part-type="species" reg="garovaglii">garovaglii</tp:taxon-name-part></tp:taxon-name>
                  </italic>
                </td><td rowspan="1" colspan="1">
                  <ext-link xmlns:xlink="http://www.w3.org/1999/xlink" ext-link-type="gen" xlink:href="MK084626" xlink:type="simple">MK084626</ext-link>
                </td><td rowspan="1" colspan="1"/><td rowspan="1" colspan="1">Flakus 21175</td></tr><tr><td rowspan="1" colspan="1">67</td><td rowspan="1" colspan="1">
                  <italic>
                    <tp:taxon-name><tp:taxon-name-part taxon-name-part-type="genus" reg="Protoparmeliopsis">Protoparmeliopsis</tp:taxon-name-part><tp:taxon-name-part taxon-name-part-type="species" reg="garovaglii">garovaglii</tp:taxon-name-part></tp:taxon-name>
                  </italic>
                </td><td rowspan="1" colspan="1">
                  <ext-link xmlns:xlink="http://www.w3.org/1999/xlink" ext-link-type="gen" xlink:href="MK672841" xlink:type="simple">MK672841</ext-link>
                </td><td rowspan="1" colspan="1">
                  <ext-link xmlns:xlink="http://www.w3.org/1999/xlink" ext-link-type="gen" xlink:href="MK693689" xlink:type="simple">MK693689</ext-link>
                </td><td rowspan="1" colspan="1">M. Haji Moniri (KW-L)</td></tr><tr><td rowspan="1" colspan="1">68</td><td rowspan="1" colspan="1">
                  <italic>
                    <tp:taxon-name><tp:taxon-name-part taxon-name-part-type="genus" reg="Protoparmeliopsis">Protoparmeliopsis</tp:taxon-name-part><tp:taxon-name-part taxon-name-part-type="species" reg="kopachevskae">kopachevskae</tp:taxon-name-part></tp:taxon-name>
                  </italic>
                </td><td rowspan="1" colspan="1">
                  <ext-link xmlns:xlink="http://www.w3.org/1999/xlink" ext-link-type="gen" xlink:href="MK672845" xlink:type="simple">MK672845</ext-link>
                </td><td rowspan="1" colspan="1"/><td rowspan="1" colspan="1">KoLRI 040224</td></tr><tr><td rowspan="1" colspan="1">69</td><td rowspan="1" colspan="1">
                  <italic>
                    <tp:taxon-name><tp:taxon-name-part taxon-name-part-type="genus" reg="Protoparmeliopsis">Protoparmeliopsis</tp:taxon-name-part><tp:taxon-name-part taxon-name-part-type="species" reg="kopachevskae">kopachevskae</tp:taxon-name-part></tp:taxon-name>
                  </italic>
                </td><td rowspan="1" colspan="1">
                  <ext-link xmlns:xlink="http://www.w3.org/1999/xlink" ext-link-type="gen" xlink:href="MK672846" xlink:type="simple">MK672846</ext-link>
                </td><td rowspan="1" colspan="1"/><td rowspan="1" colspan="1">KoLRI 040267</td></tr><tr><td rowspan="1" colspan="1">70</td><td rowspan="1" colspan="1">
                  <italic>
                    <tp:taxon-name><tp:taxon-name-part taxon-name-part-type="genus" reg="Protoparmeliopsis">Protoparmeliopsis</tp:taxon-name-part><tp:taxon-name-part taxon-name-part-type="species" reg="kopachevskae">kopachevskae</tp:taxon-name-part></tp:taxon-name>
                  </italic>
                </td><td rowspan="1" colspan="1">
                  <ext-link xmlns:xlink="http://www.w3.org/1999/xlink" ext-link-type="gen" xlink:href="MK672847" xlink:type="simple">MK672847</ext-link>
                </td><td rowspan="1" colspan="1"/><td rowspan="1" colspan="1">KoLRI 040276</td></tr><tr><td rowspan="1" colspan="1">71</td><td rowspan="1" colspan="1">
                  <italic>
                    <tp:taxon-name><tp:taxon-name-part taxon-name-part-type="genus" reg="Protoparmeliopsis">Protoparmeliopsis</tp:taxon-name-part><tp:taxon-name-part taxon-name-part-type="species" reg="laatokaensis">laatokaensis</tp:taxon-name-part></tp:taxon-name>
                  </italic>
                </td><td rowspan="1" colspan="1">
                  <ext-link xmlns:xlink="http://www.w3.org/1999/xlink" ext-link-type="gen" xlink:href="MN912366" xlink:type="simple">MN912366</ext-link>
                </td><td rowspan="1" colspan="1"/><td rowspan="1" colspan="1">20132508</td></tr><tr><td rowspan="1" colspan="1">72</td><td rowspan="1" colspan="1">
                  <italic>
                    <tp:taxon-name><tp:taxon-name-part taxon-name-part-type="genus" reg="Protoparmeliopsis">Protoparmeliopsis</tp:taxon-name-part><tp:taxon-name-part taxon-name-part-type="species" reg="macrocyclos">macrocyclos</tp:taxon-name-part></tp:taxon-name>
                  </italic>
                </td><td rowspan="1" colspan="1">
                  <ext-link xmlns:xlink="http://www.w3.org/1999/xlink" ext-link-type="gen" xlink:href="AF159933" xlink:type="simple">AF159933</ext-link>
                </td><td rowspan="1" colspan="1"/><td rowspan="1" colspan="1">U273</td></tr><tr><td rowspan="1" colspan="1">73</td><td rowspan="1" colspan="1">
                  <italic>
                    <tp:taxon-name><tp:taxon-name-part taxon-name-part-type="genus" reg="Protoparmeliopsis">Protoparmeliopsis</tp:taxon-name-part><tp:taxon-name-part taxon-name-part-type="species" reg="muralis">muralis</tp:taxon-name-part></tp:taxon-name>
                  </italic>
                </td><td rowspan="1" colspan="1">
                  <ext-link xmlns:xlink="http://www.w3.org/1999/xlink" ext-link-type="gen" xlink:href="KC791770" xlink:type="simple">KC791770</ext-link>
                </td><td rowspan="1" colspan="1"/><td rowspan="1" colspan="1">BGK247</td></tr><tr><td rowspan="1" colspan="1">74</td><td rowspan="1" colspan="1">
                  <italic>
                    <tp:taxon-name><tp:taxon-name-part taxon-name-part-type="genus" reg="Protoparmeliopsis">Protoparmeliopsis</tp:taxon-name-part><tp:taxon-name-part taxon-name-part-type="species" reg="muralis">muralis</tp:taxon-name-part></tp:taxon-name>
                  </italic>
                </td><td rowspan="1" colspan="1">
                  <ext-link xmlns:xlink="http://www.w3.org/1999/xlink" ext-link-type="gen" xlink:href="KP059048" xlink:type="simple">KP059048</ext-link>
                </td><td rowspan="1" colspan="1">
                  <ext-link xmlns:xlink="http://www.w3.org/1999/xlink" ext-link-type="gen" xlink:href="KP059054" xlink:type="simple">KP059054</ext-link>
                </td><td rowspan="1" colspan="1">SK 765</td></tr><tr><td rowspan="1" colspan="1">75</td><td rowspan="1" colspan="1">
                  <italic>
                    <tp:taxon-name><tp:taxon-name-part taxon-name-part-type="genus" reg="Protoparmeliopsis">Protoparmeliopsis</tp:taxon-name-part><tp:taxon-name-part taxon-name-part-type="species" reg="muralis">muralis</tp:taxon-name-part></tp:taxon-name>
                  </italic>
                </td><td rowspan="1" colspan="1">
                  <ext-link xmlns:xlink="http://www.w3.org/1999/xlink" ext-link-type="gen" xlink:href="KT818623" xlink:type="simple">KT818623</ext-link>
                </td><td rowspan="1" colspan="1"/><td rowspan="1" colspan="1">DNA 9890 (F)</td></tr><tr><td rowspan="1" colspan="1">76</td><td rowspan="1" colspan="1">
                  <italic>
                    <tp:taxon-name><tp:taxon-name-part taxon-name-part-type="genus" reg="Protoparmeliopsis">Protoparmeliopsis</tp:taxon-name-part><tp:taxon-name-part taxon-name-part-type="species" reg="muralis">muralis</tp:taxon-name-part></tp:taxon-name>
                  </italic>
                </td><td rowspan="1" colspan="1">
                  <ext-link xmlns:xlink="http://www.w3.org/1999/xlink" ext-link-type="gen" xlink:href="KU934555" xlink:type="simple">KU934555</ext-link>
                </td><td rowspan="1" colspan="1"/><td rowspan="1" colspan="1">Leavitt 146 (BRY-C)</td></tr><tr><td rowspan="1" colspan="1">77</td><td rowspan="1" colspan="1">
                  <italic>
                    <tp:taxon-name><tp:taxon-name-part taxon-name-part-type="genus" reg="Protoparmeliopsis">Protoparmeliopsis</tp:taxon-name-part><tp:taxon-name-part taxon-name-part-type="species" reg="muralis">muralis</tp:taxon-name-part></tp:taxon-name>
                  </italic>
                </td><td rowspan="1" colspan="1">
                  <ext-link xmlns:xlink="http://www.w3.org/1999/xlink" ext-link-type="gen" xlink:href="KU934560" xlink:type="simple">KU934560</ext-link>
                </td><td rowspan="1" colspan="1"/><td rowspan="1" colspan="1">Vondrak 106b (PRA)</td></tr><tr><td rowspan="1" colspan="1">78</td><td rowspan="1" colspan="1">
                  <italic>
                    <tp:taxon-name><tp:taxon-name-part taxon-name-part-type="genus" reg="Protoparmeliopsis">Protoparmeliopsis</tp:taxon-name-part><tp:taxon-name-part taxon-name-part-type="species" reg="muralis">muralis</tp:taxon-name-part></tp:taxon-name>
                  </italic>
                </td><td rowspan="1" colspan="1">
                  <ext-link xmlns:xlink="http://www.w3.org/1999/xlink" ext-link-type="gen" xlink:href="KY379232" xlink:type="simple">KY379232</ext-link>
                </td><td rowspan="1" colspan="1"/><td rowspan="1" colspan="1">BGK257</td></tr><tr><td rowspan="1" colspan="1">79</td><td rowspan="1" colspan="1">
                  <italic>
                    <tp:taxon-name><tp:taxon-name-part taxon-name-part-type="genus" reg="Protoparmeliopsis">Protoparmeliopsis</tp:taxon-name-part><tp:taxon-name-part taxon-name-part-type="species" reg="muralis">muralis</tp:taxon-name-part></tp:taxon-name>
                  </italic>
                </td><td rowspan="1" colspan="1">
                  <ext-link xmlns:xlink="http://www.w3.org/1999/xlink" ext-link-type="gen" xlink:href="LC547497" xlink:type="simple">LC547497</ext-link>
                </td><td rowspan="1" colspan="1"/><td rowspan="1" colspan="1">CBM:FL-41434</td></tr><tr><td rowspan="1" colspan="1">80</td><td rowspan="1" colspan="1">
                  <italic>
                    <tp:taxon-name><tp:taxon-name-part taxon-name-part-type="genus" reg="Protoparmeliopsis">Protoparmeliopsis</tp:taxon-name-part><tp:taxon-name-part taxon-name-part-type="species" reg="muralis">muralis</tp:taxon-name-part></tp:taxon-name>
                  </italic>
                </td><td rowspan="1" colspan="1"/><td rowspan="1" colspan="1">
                  <ext-link xmlns:xlink="http://www.w3.org/1999/xlink" ext-link-type="gen" xlink:href="KJ766466" xlink:type="simple">KJ766466</ext-link>
                </td><td rowspan="1" colspan="1">EGR:K. Molnar U0501/AO</td></tr><tr><td rowspan="1" colspan="1">81</td><td rowspan="1" colspan="1">
                  <italic>
                    <tp:taxon-name><tp:taxon-name-part taxon-name-part-type="genus" reg="Protoparmeliopsis">Protoparmeliopsis</tp:taxon-name-part><tp:taxon-name-part taxon-name-part-type="species" reg="nashii">nashii</tp:taxon-name-part></tp:taxon-name>
                  </italic>
                </td><td rowspan="1" colspan="1">
                  <ext-link xmlns:xlink="http://www.w3.org/1999/xlink" ext-link-type="gen" xlink:href="AF159931" xlink:type="simple">AF159931</ext-link>
                </td><td rowspan="1" colspan="1"/><td rowspan="1" colspan="1">U253</td></tr><tr><td rowspan="1" colspan="1">82</td><td rowspan="1" colspan="1">
                  <italic>
                    <tp:taxon-name><tp:taxon-name-part taxon-name-part-type="genus" reg="Protoparmeliopsis">Protoparmeliopsis</tp:taxon-name-part><tp:taxon-name-part taxon-name-part-type="species" reg="peltata">peltata</tp:taxon-name-part></tp:taxon-name>
                  </italic>
                </td><td rowspan="1" colspan="1">
                  <ext-link xmlns:xlink="http://www.w3.org/1999/xlink" ext-link-type="gen" xlink:href="KT453722" xlink:type="simple">KT453722</ext-link>
                </td><td rowspan="1" colspan="1">
                  <ext-link xmlns:xlink="http://www.w3.org/1999/xlink" ext-link-type="gen" xlink:href="KT453860" xlink:type="simple">KT453860</ext-link>
                </td><td rowspan="1" colspan="1"/></tr><tr><td rowspan="1" colspan="1">83</td><td rowspan="1" colspan="1">
                  <italic>
                    <tp:taxon-name><tp:taxon-name-part taxon-name-part-type="genus" reg="Protoparmeliopsis">Protoparmeliopsis</tp:taxon-name-part><tp:taxon-name-part taxon-name-part-type="species" reg="peltata">peltata</tp:taxon-name-part></tp:taxon-name>
                  </italic>
                </td><td rowspan="1" colspan="1">
                  <ext-link xmlns:xlink="http://www.w3.org/1999/xlink" ext-link-type="gen" xlink:href="KT453723" xlink:type="simple">KT453723</ext-link>
                </td><td rowspan="1" colspan="1"/><td rowspan="1" colspan="1">
                  <ext-link xmlns:xlink="http://www.w3.org/1999/xlink" ext-link-type="gen" xlink:href="MS014622" xlink:type="simple">MS014622</ext-link>
                </td></tr><tr><td rowspan="1" colspan="1">84</td><td rowspan="1" colspan="1">
                  <italic>
                    <tp:taxon-name><tp:taxon-name-part taxon-name-part-type="genus" reg="Protoparmeliopsis">Protoparmeliopsis</tp:taxon-name-part><tp:taxon-name-part taxon-name-part-type="species" reg="peltata">peltata</tp:taxon-name-part></tp:taxon-name>
                  </italic>
                </td><td rowspan="1" colspan="1">
                  <ext-link xmlns:xlink="http://www.w3.org/1999/xlink" ext-link-type="gen" xlink:href="KU934746" xlink:type="simple">KU934746</ext-link>
                </td><td rowspan="1" colspan="1"/><td rowspan="1" colspan="1">Kaz 13085pelt</td></tr><tr><td rowspan="1" colspan="1">85</td><td rowspan="1" colspan="1">
                  <italic>
                    <tp:taxon-name><tp:taxon-name-part taxon-name-part-type="genus" reg="Protoparmeliopsis">Protoparmeliopsis</tp:taxon-name-part><tp:taxon-name-part taxon-name-part-type="species" reg="peltata">peltata</tp:taxon-name-part></tp:taxon-name>
                  </italic>
                </td><td rowspan="1" colspan="1">
                  <ext-link xmlns:xlink="http://www.w3.org/1999/xlink" ext-link-type="gen" xlink:href="KU934751" xlink:type="simple">KU934751</ext-link>
                </td><td rowspan="1" colspan="1"/><td rowspan="1" colspan="1">Vondrak V127 (PRA)</td></tr><tr><td rowspan="1" colspan="1">86</td><td rowspan="1" colspan="1">
                  <italic>
                    <tp:taxon-name><tp:taxon-name-part taxon-name-part-type="genus" reg="Protoparmeliopsis">Protoparmeliopsis</tp:taxon-name-part><tp:taxon-name-part taxon-name-part-type="species" reg="pseudogyrophorica">pseudogyrophorica</tp:taxon-name-part></tp:taxon-name>
                  </italic>
                </td><td rowspan="1" colspan="1">
                  <ext-link xmlns:xlink="http://www.w3.org/1999/xlink" ext-link-type="gen" xlink:href="MK672851" xlink:type="simple">MK672851</ext-link>
                </td><td rowspan="1" colspan="1">
                  <ext-link xmlns:xlink="http://www.w3.org/1999/xlink" ext-link-type="gen" xlink:href="MK693693" xlink:type="simple">MK693693</ext-link>
                </td><td rowspan="1" colspan="1">KoLRI 016651</td></tr><tr><td rowspan="1" colspan="1">87</td><td rowspan="1" colspan="1">
                  <italic>
                    <tp:taxon-name><tp:taxon-name-part taxon-name-part-type="genus" reg="Protoparmeliopsis">Protoparmeliopsis</tp:taxon-name-part><tp:taxon-name-part taxon-name-part-type="species" reg="zareii">zareii</tp:taxon-name-part></tp:taxon-name>
                  </italic>
                </td><td rowspan="1" colspan="1">
                  <ext-link xmlns:xlink="http://www.w3.org/1999/xlink" ext-link-type="gen" xlink:href="KP059049" xlink:type="simple">KP059049</ext-link>
                </td><td rowspan="1" colspan="1">
                  <ext-link xmlns:xlink="http://www.w3.org/1999/xlink" ext-link-type="gen" xlink:href="KP059055" xlink:type="simple">KP059055</ext-link>
                </td><td rowspan="1" colspan="1">SK 480</td></tr><tr><td rowspan="1" colspan="1">88</td><td rowspan="1" colspan="1">
                  <italic>
                    <tp:taxon-name><tp:taxon-name-part taxon-name-part-type="genus" reg="Protoparmeliopsis">Protoparmeliopsis</tp:taxon-name-part><tp:taxon-name-part taxon-name-part-type="species" reg="zareii">zareii</tp:taxon-name-part></tp:taxon-name>
                  </italic>
                </td><td rowspan="1" colspan="1"/><td rowspan="1" colspan="1">
                  <ext-link xmlns:xlink="http://www.w3.org/1999/xlink" ext-link-type="gen" xlink:href="KP059056" xlink:type="simple">KP059056</ext-link>
                </td><td rowspan="1" colspan="1">SK 481</td></tr><tr><td rowspan="1" colspan="1">89</td><td rowspan="1" colspan="1"><italic><tp:taxon-name><tp:taxon-name-part taxon-name-part-type="genus" reg="Protoparmeliopsis">Protoparmeliopsis</tp:taxon-name-part></tp:taxon-name></italic> sp.</td><td rowspan="1" colspan="1">
                  <ext-link xmlns:xlink="http://www.w3.org/1999/xlink" ext-link-type="gen" xlink:href="KU934865" xlink:type="simple">KU934865</ext-link>
                </td><td rowspan="1" colspan="1"/><td rowspan="1" colspan="1">Vondrak 9980 (PRA)</td></tr><tr><td rowspan="1" colspan="1">90</td><td rowspan="1" colspan="1"><italic><tp:taxon-name><tp:taxon-name-part taxon-name-part-type="genus" reg="Protoparmeliopsis">Protoparmeliopsis</tp:taxon-name-part></tp:taxon-name></italic> sp.</td><td rowspan="1" colspan="1">
                  <ext-link xmlns:xlink="http://www.w3.org/1999/xlink" ext-link-type="gen" xlink:href="KU934866" xlink:type="simple">KU934866</ext-link>
                </td><td rowspan="1" colspan="1"/><td rowspan="1" colspan="1">Vondrak 10043 (PRA)</td></tr><tr><td rowspan="1" colspan="1">91</td><td rowspan="1" colspan="1"><italic><tp:taxon-name><tp:taxon-name-part taxon-name-part-type="genus" reg="Protoparmeliopsis">Protoparmeliopsis</tp:taxon-name-part></tp:taxon-name></italic> sp.</td><td rowspan="1" colspan="1">
                  <ext-link xmlns:xlink="http://www.w3.org/1999/xlink" ext-link-type="gen" xlink:href="KU934867" xlink:type="simple">KU934867</ext-link>
                </td><td rowspan="1" colspan="1"/><td rowspan="1" colspan="1">Vondrak 10044 (PRA)</td></tr><tr><td rowspan="1" colspan="1">92</td><td rowspan="1" colspan="1"><italic><tp:taxon-name><tp:taxon-name-part taxon-name-part-type="genus" reg="Protoparmeliopsis">Protoparmeliopsis</tp:taxon-name-part></tp:taxon-name></italic> sp.</td><td rowspan="1" colspan="1">
                  <ext-link xmlns:xlink="http://www.w3.org/1999/xlink" ext-link-type="gen" xlink:href="KU934868" xlink:type="simple">KU934868</ext-link>
                </td><td rowspan="1" colspan="1"/><td rowspan="1" colspan="1">Vondrak 10055 (PRA)</td></tr><tr><td rowspan="1" colspan="1">93</td><td rowspan="1" colspan="1"><italic><tp:taxon-name><tp:taxon-name-part taxon-name-part-type="genus" reg="Protoparmeliopsis">Protoparmeliopsis</tp:taxon-name-part></tp:taxon-name></italic> sp.</td><td rowspan="1" colspan="1">
                  <ext-link xmlns:xlink="http://www.w3.org/1999/xlink" ext-link-type="gen" xlink:href="KU934869" xlink:type="simple">KU934869</ext-link>
                </td><td rowspan="1" colspan="1"/><td rowspan="1" colspan="1">Vondrak 9992 (PRA)</td></tr><tr><td rowspan="1" colspan="1">94</td><td rowspan="1" colspan="1">
                  <italic>
                    <tp:taxon-name><tp:taxon-name-part taxon-name-part-type="genus" reg="Tephromela">Tephromela</tp:taxon-name-part><tp:taxon-name-part taxon-name-part-type="species" reg="atra">atra</tp:taxon-name-part></tp:taxon-name>
                  </italic>
                </td><td rowspan="1" colspan="1">
                  <ext-link xmlns:xlink="http://www.w3.org/1999/xlink" ext-link-type="gen" xlink:href="HQ650608" xlink:type="simple">HQ650608</ext-link>
                </td><td rowspan="1" colspan="1">
                  <ext-link xmlns:xlink="http://www.w3.org/1999/xlink" ext-link-type="gen" xlink:href="DQ986879" xlink:type="simple">DQ986879</ext-link>
                </td><td rowspan="1" colspan="1">AFTOL-ID 1373</td></tr><tr><td rowspan="1" colspan="2">
                  <bold>Overall</bold>
                </td><td rowspan="1" colspan="1">
                  <bold>82</bold>
                </td><td rowspan="1" colspan="1">
                  <bold>35</bold>
                </td><td rowspan="1" colspan="1"/></tr></tbody></table><table-wrap-foot><fn><p>DNA sequences which were generated in this study, in bold the new species <italic><tp:taxon-name><tp:taxon-name-part taxon-name-part-type="genus" reg="Lecanora">Lecanora</tp:taxon-name-part><tp:taxon-name-part taxon-name-part-type="species" reg="parasymmicta">parasymmicta</tp:taxon-name-part></tp:taxon-name></italic> and <italic><tp:taxon-name><tp:taxon-name-part taxon-name-part-type="genus" reg="Protoparmeliopsis">Protoparmeliopsis</tp:taxon-name-part><tp:taxon-name-part taxon-name-part-type="species" reg="crystalliniformis">crystalliniformis</tp:taxon-name-part></tp:taxon-name></italic> and newly generated sequences of <italic><tp:taxon-name><tp:taxon-name-part taxon-name-part-type="genus" reg="Lecanora">Lecanora</tp:taxon-name-part><tp:taxon-name-part taxon-name-part-type="species" reg="symmicta">symmicta</tp:taxon-name-part></tp:taxon-name></italic> and <italic><tp:taxon-name><tp:taxon-name-part taxon-name-part-type="genus" reg="Polyozosia">Polyozosia</tp:taxon-name-part></tp:taxon-name></italic> sp. specimens. All others were obtained from GenBank. The species names are followed by GenBank accession numbers and voucher information. <abbrev xmlns:xlink="http://www.w3.org/1999/xlink" xlink:title="internal transcribed spacer" id="ABBRID0EJUAI" xlink:type="simple">ITS</abbrev>, internal transcribed spacer; <abbrev xmlns:xlink="http://www.w3.org/1999/xlink" xlink:title="mitochondrial small subunit" id="ABBRID0ENUAI" xlink:type="simple">mtSSU</abbrev>, mitochondrial small subunit; Voucher, voucher information.</p></fn></table-wrap-foot></table-wrap><fig id="F3" position="float" orientation="portrait"><object-id xmlns:xlink="http://www.w3.org/1999/xlink" content-type="doi" xlink:type="simple">10.3897/mycokeys.84.70798.figure3</object-id><object-id xmlns:xlink="http://www.w3.org/1999/xlink" content-type="arpha" xlink:type="simple">8939EBF8-B9D0-5D5C-93EA-F5EBA4D54972</object-id><label>Figure 3.</label><caption><p>Phylogenetic relationships amongst available species in the <italic><tp:taxon-name><tp:taxon-name-part taxon-name-part-type="genus" reg="Lecanora">Lecanora</tp:taxon-name-part><tp:taxon-name-part taxon-name-part-type="species" reg="symmicta">symmicta</tp:taxon-name-part></tp:taxon-name></italic> group based on a Maximum Likelihood analysis of the dataset of the mitochondrial small subunit (<abbrev xmlns:xlink="http://www.w3.org/1999/xlink" xlink:title="mitochondrial small subunit" id="ABBRID0EMXAI" xlink:type="simple">mtSSU</abbrev>) sequences. The tree was rooted with four sequences of the <italic><tp:taxon-name><tp:taxon-name-part taxon-name-part-type="genus" reg="Lecanora">Lecanora</tp:taxon-name-part><tp:taxon-name-part taxon-name-part-type="species" reg="subfusca">subfusca</tp:taxon-name-part></tp:taxon-name></italic> group. Maximum Likelihood bootstrap values ≥ 70% and posterior probabilities ≥ 95% are shown above internal branches. Branches with bootstrap values ≥ 90% are shown in bold. The new species <italic><tp:taxon-name><tp:taxon-name-part taxon-name-part-type="genus" reg="Lecanora">Lecanora</tp:taxon-name-part><tp:taxon-name-part taxon-name-part-type="species" reg="parasymmicta">parasymmicta</tp:taxon-name-part></tp:taxon-name></italic> is presented in bold, and all species names are followed by the GenBank accession numbers. Reference Table <xref ref-type="table" rid="T1">1</xref> provides the species related to the specific GenBank accession numbers and voucher information.</p></caption><graphic xmlns:xlink="http://www.w3.org/1999/xlink" xlink:href="mycokeys-84-163-g003.jpg" position="float" orientation="portrait" xlink:type="simple" id="oo_610344.jpg"><uri content-type="original_file" xlink:type="simple">https://binary.pensoft.net/fig/610344</uri></graphic></fig></tp:treatment-sec><ref-list><ref id="B40"><mixed-citation xmlns:xlink="http://www.w3.org/1999/xlink" xlink:type="simple"><person-group><name name-style="western"><surname>Smith</surname><given-names>CW</given-names></name><name name-style="western"><surname>Aptroot</surname><given-names>A</given-names></name><name name-style="western"><surname>Coppins</surname><given-names>BJ</given-names></name><name name-style="western"><surname>Fletcher</surname><given-names>A</given-names></name><name name-style="western"><surname>Gilbert</surname><given-names>OL</given-names></name><name name-style="western"><surname>James</surname><given-names>PW</given-names></name><name name-style="western"><surname>Wolseley</surname><given-names>PA</given-names></name></person-group> (<year>2009</year>) The lichens of Great Britain and Ireland. The British Lichen Society, London.</mixed-citation></ref><ref id="B31"><mixed-citation xmlns:xlink="http://www.w3.org/1999/xlink" xlink:type="simple"><person-group><name name-style="western"><surname>Nash III</surname><given-names>TH</given-names></name><name name-style="western"><surname>Ryan</surname><given-names>BD</given-names></name><name name-style="western"><surname>Diederich</surname><given-names>P</given-names></name><name name-style="western"><surname>Gries</surname><given-names>C</given-names></name><name name-style="western"><surname>Bungartz</surname><given-names>F</given-names></name></person-group> (<year>2004</year>) Lichen flora of the Greater Sonoran Desert Region, Vol. II. Lichens Unlimited/Arizona State University, Tempe.</mixed-citation></ref><ref id="B7"><mixed-citation xmlns:xlink="http://www.w3.org/1999/xlink" xlink:type="simple"><person-group><name name-style="western"><surname>Brodo</surname><given-names>IM</given-names></name><name name-style="western"><surname>Sharnoff</surname><given-names>SD</given-names></name><name name-style="western"><surname>Sharnoff</surname><given-names>S</given-names></name></person-group> (<year>2001</year>) Lichens of North America. Yale University Press, U.S.A. <ext-link xlink:type="simple" ext-link-type="doi" xlink:href="10.29173/bluejay5827">https://doi.org/10.29173/bluejay5827</ext-link></mixed-citation></ref><ref id="B27"><mixed-citation xmlns:xlink="http://www.w3.org/1999/xlink" xlink:type="simple"><person-group><name name-style="western"><surname>Lumbsch</surname><given-names>HT</given-names></name><name name-style="western"><surname>Elix</surname><given-names>JA</given-names></name></person-group> (<year>1998</year>) <article-title>Five new species of <italic><tp:taxon-name><tp:taxon-name-part taxon-name-part-type="genus">Lecanora</tp:taxon-name-part></tp:taxon-name></italic> from Australia (lichenized <tp:taxon-name><tp:taxon-name-part taxon-name-part-type="phylum">Ascomycotina</tp:taxon-name-part></tp:taxon-name>; <tp:taxon-name><tp:taxon-name-part taxon-name-part-type="family">Lecanoraceae</tp:taxon-name-part></tp:taxon-name>).</article-title><source>Mycotaxon</source><volume>67</volume>: <fpage>391</fpage>–<lpage>403</lpage>.</mixed-citation></ref><ref id="B42"><mixed-citation xmlns:xlink="http://www.w3.org/1999/xlink" xlink:type="simple"><person-group><name name-style="western"><surname>Van den Boom</surname><given-names>PPG</given-names></name><name name-style="western"><surname>Brand</surname><given-names>AM</given-names></name></person-group> (<year>2008</year>) <article-title>Some new <italic><tp:taxon-name><tp:taxon-name-part taxon-name-part-type="genus">Lecanora</tp:taxon-name-part></tp:taxon-name></italic> species from western and central Europe, belonging to the <italic><tp:taxon-name><tp:taxon-name-part taxon-name-part-type="genus">L.</tp:taxon-name-part><tp:taxon-name-part taxon-name-part-type="species">saligna</tp:taxon-name-part></tp:taxon-name></italic> group, with notes on related species.</article-title><source>The Lichenologist</source><volume>40</volume>(<issue>6</issue>): <fpage>465</fpage>–<lpage>497</lpage>. <ext-link xlink:type="simple" ext-link-type="doi" xlink:href="10.1017/S0024282908007299">https://doi.org/10.1017/S0024282908007299</ext-link></mixed-citation></ref><ref id="B6"><mixed-citation xmlns:xlink="http://www.w3.org/1999/xlink" xlink:type="simple"><person-group><name name-style="western"><surname>Brodo</surname><given-names>IM</given-names></name></person-group> (<year>1986</year>) <article-title>A new lobate species of the lichen genus <italic><tp:taxon-name><tp:taxon-name-part taxon-name-part-type="genus">Lecanora</tp:taxon-name-part></tp:taxon-name></italic> (<tp:taxon-name><tp:taxon-name-part taxon-name-part-type="phylum">Ascomycotina</tp:taxon-name-part></tp:taxon-name>, <tp:taxon-name><tp:taxon-name-part taxon-name-part-type="family">Lecanoraceae</tp:taxon-name-part></tp:taxon-name>).</article-title><source>Mycotaxon</source><volume>26</volume>: <fpage>309</fpage>–<lpage>317</lpage>.</mixed-citation></ref></ref-list></tp:taxon-treatment>
