# Supplementary material for: Two new lecanoroid lichen species from the forested wetlands of South Korea, with a key for Korean Protoparmeliopsis species
Source: MycoKeys. 2021 Nov 12;84:163–83. doi: 10.3897/mycokeys.84.70798 (PMC8604868; doi:10.3897/mycokeys.84.70798)
Supplement: XML Treatment for Protoparmeliopsis crystalliniformis [file mycokeys.84.70798-treatment2.xml]

<!DOCTYPE tp:taxon-treatment
  PUBLIC "-//TaxonX//DTD Taxonomic Treatment Publishing DTD v0 20100105//EN" "tax-treatment-NSO.dtd">
<tp:taxon-treatment xmlns:tp="http://www.plazi.org/taxpub"><tp:treatment-meta><kwd-group><label>Taxon classification</label><kwd>
                <named-content content-type="kingdom">Fungi</named-content>
              </kwd><kwd>
                <named-content content-type="order">Lecanorales</named-content>
              </kwd><kwd>
                <named-content content-type="family">Lecanoraceae</named-content>
              </kwd></kwd-group><mixed-citation publication-type="journal"><person-group><name><surname>Lee</surname><given-names>Beeyoung Gun</given-names></name><name><surname>Hur</surname><given-names>Jae-Seoun</given-names></name></person-group><article-title>Two new lecanoroid lichen species from the forested wetlands of South Korea, with a key for Korean <italic><tp:taxon-name><tp:taxon-name-part taxon-name-part-type="genus" reg="Protoparmeliopsis">Protoparmeliopsis</tp:taxon-name-part></tp:taxon-name></italic> species</article-title><source>MycoKeys</source><day>12</day><month>11</month><year>2021</year><volume>84</volume><fpage>163</fpage><lpage>183</lpage><pub-id pub-id-type="doi">10.3897/mycokeys.84.70798</pub-id></mixed-citation></tp:treatment-meta><tp:nomenclature><tp:taxon-name>
              <object-id xmlns:xlink="http://www.w3.org/1999/xlink" content-type="arpha" xlink:type="simple">5EE7451B-E6BE-5937-8A82-EAD240ADDC78</object-id>
              <tp:taxon-name-part taxon-name-part-type="genus" reg="Protoparmeliopsis">Protoparmeliopsis</tp:taxon-name-part>
              <tp:taxon-name-part taxon-name-part-type="species" reg="crystalliniformis">crystalliniformis</tp:taxon-name-part>
              <object-id xmlns:xlink="http://www.w3.org/1999/xlink" content-type="mycobank" xlink:type="simple">839183</object-id>
            </tp:taxon-name><tp:taxon-authority>B.G. Lee &amp; J-.S. Hur</tp:taxon-authority><tp:taxon-status xmlns:xlink="http://www.w3.org/1999/xlink" xlink:type="simple">sp. nov.</tp:taxon-status><xref ref-type="fig" rid="F7">Fig. 7</xref></tp:nomenclature><tp:treatment-sec sec-type="diagnosis" id="SECID0EQJCI"><title>Diagnosis.</title><p><italic><tp:taxon-name><tp:taxon-name-part taxon-name-part-type="genus" reg="Protoparmeliopsis">Protoparmeliopsis</tp:taxon-name-part><tp:taxon-name-part taxon-name-part-type="species" reg="crystalliniformis">crystalliniformis</tp:taxon-name-part></tp:taxon-name></italic> differs from <italic><tp:taxon-name><tp:taxon-name-part taxon-name-part-type="genus" reg="Protoparmeliopsis">P.</tp:taxon-name-part><tp:taxon-name-part taxon-name-part-type="species" reg="ertzii">ertzii</tp:taxon-name-part></tp:taxon-name></italic> by thallus color (grayish white to white vs. pale beige to ochraceous), flat to concave disc (vs. flat to convex disc), paler disc color (pale brown to dark brown vs. deep reddish brown), longer ascospores (8.5–17 × 4.2–7 μm vs. 9.4–11.3 × 5.3–6.6 μm), chemistry (thallus K+ yellow, and the presence of atranorin and rhizocarpic acid vs. all spot tests negative and no substance), and the substrate preference (sandstone or basalt vs. exposed lava).</p></tp:treatment-sec><tp:treatment-sec sec-type="material" id="SECID0EMKCI"><title>Type.</title><p>South Korea, South Jeolla Province, Sinan, Ja-Eun Island, a wetland just nearby coast, <named-content xmlns:xlink="http://www.w3.org/1999/xlink" content-type="dwc:verbatimCoordinates" xlink:type="simple"><named-content content-type="geo-json" specific-use="{&#34;type&#34;:&#34;Point&#34;,&#34;coordinates&#34;:[126.071667,34.932667]}" id="NCID0EVKCI" xlink:type="simple">34°55.96'N, 126°04.30'E</named-content></named-content>, 5 m alt., on rock (sandstone), 16 April 2020, B.G.Lee &amp; D.Y.Kim 2020-000149, with <italic><tp:taxon-name><tp:taxon-name-part taxon-name-part-type="genus" reg="Ramalina">Ramalina</tp:taxon-name-part><tp:taxon-name-part taxon-name-part-type="species" reg="yasudae">yasudae</tp:taxon-name-part></tp:taxon-name></italic> Räsänen, <italic><tp:taxon-name><tp:taxon-name-part taxon-name-part-type="genus" reg="Xanthoparmelia">Xanthoparmelia</tp:taxon-name-part><tp:taxon-name-part taxon-name-part-type="species" reg="coreana">coreana</tp:taxon-name-part></tp:taxon-name></italic> (Gyeln.) Hale (holotype: BDNA-L-0000349; GenBank <ext-link xmlns:xlink="http://www.w3.org/1999/xlink" ext-link-type="gen" xlink:href="MW832797" xlink:type="simple">MW832797</ext-link> for <abbrev xmlns:xlink="http://www.w3.org/1999/xlink" xlink:title="internal transcribed spacer" id="ABBRID0EQLCI" xlink:type="simple">ITS</abbrev>, <ext-link xmlns:xlink="http://www.w3.org/1999/xlink" ext-link-type="gen" xlink:href="MW832803" xlink:type="simple">MW832803</ext-link> for <abbrev xmlns:xlink="http://www.w3.org/1999/xlink" xlink:title="mitochondrial small subunit" id="ABBRID0EULCI" xlink:type="simple">mtSSU</abbrev>, and <ext-link xmlns:xlink="http://www.w3.org/1999/xlink" ext-link-type="gen" xlink:href="MW832822" xlink:type="simple">MW832822</ext-link> for LSU); same locality, on rock (sandstone, not calcareous), 16 April 2020, B.G.Lee &amp; D.Y.Kim 2020-000151, with <italic><tp:taxon-name><tp:taxon-name-part taxon-name-part-type="genus" reg="Buellia">Buellia</tp:taxon-name-part><tp:taxon-name-part taxon-name-part-type="species" reg="spuria">spuria</tp:taxon-name-part></tp:taxon-name></italic> (Schaer.) Anzi, <italic><tp:taxon-name><tp:taxon-name-part taxon-name-part-type="genus" reg="Ramalina">Ramalina</tp:taxon-name-part><tp:taxon-name-part taxon-name-part-type="species" reg="yasudae">yasudae</tp:taxon-name-part></tp:taxon-name></italic>, <italic><tp:taxon-name><tp:taxon-name-part taxon-name-part-type="genus" reg="Xanthoparmelia">Xanthoparmelia</tp:taxon-name-part><tp:taxon-name-part taxon-name-part-type="species" reg="coreana">coreana</tp:taxon-name-part></tp:taxon-name></italic> (paratype: BDNA-L-0000351).</p></tp:treatment-sec><tp:treatment-sec sec-type="description" id="SECID0EZMCI"><title>Description.</title><p>Thallus saxicolous, areolate to squamulose, linearly or web-like dispersed following furrows of substrate, not forming a rosette, pale grayish white to white, margin indeterminate, not pruinose, 100–450 μm thick; cortex pale brown, 10–20 μm thick; medulla below algal layer, 30–50 μm (sometimes 150–200 μm) thick; algal layer 50–80 μm thick, small crystals in cortex or between algal cells, dissolving but remaining in K; photobiont coccoid, cells globose to ellipsoid, 5–15 μm. Hypothallus absent.</p><p>Apothecia abundant, rounded, often contiguous or even coalescent, emerging on the surface of thallus and sessile when mature, constricted at the base, 0.3–1.7 mm diam. Disc flat or slightly concave, crenulate or entire, smooth or becoming rugose by apothecia adjoining, not pruinose, pale brown to dark brown from the beginning, 250–350 μm thick; lecanorine. Thalline excipulum persistent or rarely excluded, concolorous to thallus, 125–160 μm laterally, 80–150 μm at periphery, cortex inconspicuous, concolorous to epihymenium or slightly paler, up to 5 μm, with small and large crystals, small crystals dissolving but remaining in K, large crystals not dissolving in K. Proper excipulum inconspicuous. Epihymenium brown to pale brown, with tiny granules, granules and pigments dissolving in K, 10–20 μm high. Hymenium hyaline, 80–100μm high. Subhymenium hyaline, 30–50 μm high. Hypothecium hyaline, prosoplectenchymatous (irregular), 100–150 μm high. Oil droplets present in hymenium to upper hypothecium. Paraphyses septate, anastomosing, 1–1.5 μm wide, generally simple or occasionally branched at tips, tips not swollen or slightly swollen, not pigmented, 1.5–2 μm wide. Asci narrowly clavate, 8-spored, 40–65 × 10–12 μm (n = 6). Ascospores simple and often biguttulate in the beginning then having an oval-shaped oil drop by assembly of guttules when mature, ellipsoid to narrowly ellipsoid, rarely globose, 8.5–17 × 4.2–7 μm (mean = 11.8 × 5.5 μm; <abbrev xmlns:xlink="http://www.w3.org/1999/xlink" xlink:title="standard deviation" id="ABBRID0EANCI" xlink:type="simple">SD</abbrev> = 1.9(L), 0.6(W); L/W ratio 1.4–3.1, ratio mean = 2.2, ratio <abbrev xmlns:xlink="http://www.w3.org/1999/xlink" xlink:title="standard deviation" id="ABBRID0EENCI" xlink:type="simple">SD</abbrev> = 0.4; n = 102). Pycnidia not detected.</p><fig id="F7" position="float" orientation="portrait"><object-id xmlns:xlink="http://www.w3.org/1999/xlink" content-type="doi" xlink:type="simple">10.3897/mycokeys.84.70798.figure7</object-id><object-id xmlns:xlink="http://www.w3.org/1999/xlink" content-type="arpha" xlink:type="simple">EEC4ABF2-1311-5567-B6F5-F5DB80065056</object-id><label>Figure 7.</label><caption><p><italic><tp:taxon-name><tp:taxon-name-part taxon-name-part-type="genus" reg="Protoparmeliopsis">Protoparmeliopsis</tp:taxon-name-part><tp:taxon-name-part taxon-name-part-type="species" reg="crystalliniformis">crystalliniformis</tp:taxon-name-part></tp:taxon-name></italic> morphology (BDNA-L-0000349, holotype) <bold>A–C</bold> habitus and apothecia, areolate to squamulose thallus in white to whitish gray color <bold>D–E</bold> apothecia in vertical section <bold>F–G</bold> well-developed thalline margin <bold>H</bold> large crystals present in the thalline margin, not dissolving in KOH <bold>I</bold> clavate ascus <bold>J</bold> ascospores constantly simple and ellipsoid, often biguttulate in the beginning. Scale bars: 1 mm (<bold>A–C</bold>); 200 μm (<bold>D–E</bold>); 100 μm (<bold>F–G</bold>); 50 μm (<bold>H</bold>); 10 μm (<bold>I–J</bold>).</p></caption><graphic xmlns:xlink="http://www.w3.org/1999/xlink" xlink:href="mycokeys-84-163-g007.jpg" position="float" orientation="portrait" xlink:type="simple" id="oo_610348.jpg"><uri content-type="original_file" xlink:type="simple">https://binary.pensoft.net/fig/610348</uri></graphic></fig></tp:treatment-sec><tp:treatment-sec sec-type="chemistry" id="SECID0EWOCI"><title>Chemistry.</title><p>Thallus K+ yellow, KC–, C–, Pd–. Hymenium I+ blue. UV–. Atranorin and rhizocarpic acid were detected by <abbrev xmlns:xlink="http://www.w3.org/1999/xlink" xlink:title="Thin-layer chromatography" id="ABBRID0E3OCI" xlink:type="simple">TLC</abbrev>.</p><table-wrap id="T3" position="float" orientation="portrait"><label>Table 3.</label><caption><p>Comparison of the new species with close species in the genus <italic><tp:taxon-name><tp:taxon-name-part taxon-name-part-type="genus" reg="Protoparmeliopsis">Protoparmeliopsis</tp:taxon-name-part></tp:taxon-name></italic>.</p></caption><table id="TID0EEUCI" rules="all"><tbody><tr><th rowspan="1" colspan="1">Species</th><th rowspan="1" colspan="1">
                      <italic>
                        <tp:taxon-name><tp:taxon-name-part taxon-name-part-type="genus" reg="Protoparmeliopsis">P.</tp:taxon-name-part><tp:taxon-name-part taxon-name-part-type="species" reg="crystalliniformis">crystalliniformis</tp:taxon-name-part></tp:taxon-name>
                      </italic>
                    </th><th rowspan="1" colspan="1">
                      <italic>
                        <tp:taxon-name><tp:taxon-name-part taxon-name-part-type="genus" reg="Protoparmeliopsis">P.</tp:taxon-name-part><tp:taxon-name-part taxon-name-part-type="species" reg="bipruinosa">bipruinosa</tp:taxon-name-part></tp:taxon-name>
                      </italic>
                    </th><th rowspan="1" colspan="1">
                      <italic>
                        <tp:taxon-name><tp:taxon-name-part taxon-name-part-type="genus" reg="Protoparmeliopsis">P.</tp:taxon-name-part><tp:taxon-name-part taxon-name-part-type="species" reg="ertzii">ertzii</tp:taxon-name-part></tp:taxon-name>
                      </italic>
                    </th><th rowspan="1" colspan="1">
                      <italic>
                        <tp:taxon-name><tp:taxon-name-part taxon-name-part-type="genus" reg="Protoparmeliopsis">P.</tp:taxon-name-part><tp:taxon-name-part taxon-name-part-type="species" reg="nashii">nashii</tp:taxon-name-part></tp:taxon-name>
                      </italic>
                    </th></tr><tr><td rowspan="1" colspan="1">Thallus color</td><td rowspan="1" colspan="1">gray-white to white</td><td rowspan="1" colspan="1">pale yellow-green to gray-green-yellow, finally pale brown</td><td rowspan="1" colspan="1">pale beige to ochraceous</td><td rowspan="1" colspan="1">various shades of yellow to orange-brown cast</td></tr><tr><td rowspan="1" colspan="1">pruina</td><td rowspan="1" colspan="1">not present</td><td rowspan="1" colspan="1">pruina on both thallus and disc</td><td rowspan="1" colspan="1">not present</td><td rowspan="1" colspan="1">not on thallus, but present on disc</td></tr><tr><td rowspan="1" colspan="1">Disc evenness</td><td rowspan="1" colspan="1">flat to slightly concave</td><td rowspan="1" colspan="1">flat to slightly convex</td><td rowspan="1" colspan="1">flat to convex</td><td rowspan="1" colspan="1">flat to slightly concave</td></tr><tr><td rowspan="1" colspan="1">Disc color</td><td rowspan="1" colspan="1">pale brown to dark brown</td><td rowspan="1" colspan="1">yellow-brown to pale orange or green</td><td rowspan="1" colspan="1">deep reddish brown</td><td rowspan="1" colspan="1">weakly yellow to strongly yellow</td></tr><tr><td rowspan="1" colspan="1">Crystals</td><td rowspan="1" colspan="1">large crystals, insoluble</td><td rowspan="1" colspan="1">not observed</td><td rowspan="1" colspan="1">large crystals, insoluble</td><td rowspan="1" colspan="1">not observed</td></tr><tr><td rowspan="1" colspan="1">Ascospores (μm)</td><td rowspan="1" colspan="1">8.5–17 × 4.2–7</td><td rowspan="1" colspan="1">10–14 × 4–7.5</td><td rowspan="1" colspan="1">8.8–12.7 × 4.9–6.9</td><td rowspan="1" colspan="1">8–14 × 4–9</td></tr><tr><td rowspan="1" colspan="1">Spot test</td><td rowspan="1" colspan="1">thallus K+ yellow, KC–, C–, Pd–</td><td rowspan="1" colspan="1">thallus K–, C–; cortex KC+ yellow, P–; medulla KC–, P+ yellow or P–</td><td rowspan="1" colspan="1">all negative</td><td rowspan="1" colspan="1">thallus K– or occasionally K+, C–; cortex KC+ yellow, P–; medulla KC–, P+ yellow or less often P–</td></tr><tr><td rowspan="1" colspan="1">Substance</td><td rowspan="1" colspan="1">atranorin,rhizocarpic acid</td><td rowspan="1" colspan="1">usnic acid, psoromic acid, or fatty acids</td><td rowspan="1" colspan="1">no substance</td><td rowspan="1" colspan="1">usnic acid, psoromic acid, or fatty acids</td></tr><tr><td rowspan="1" colspan="1">Substrate</td><td rowspan="1" colspan="1">sandstone or basalt on seashore</td><td rowspan="1" colspan="1">volcanic tuff, basalt, rhyolite, or sedimentary rocks from desert scrub to woodlands</td><td rowspan="1" colspan="1">exposed lava on island</td><td rowspan="1" colspan="1">siliceous rocks (conglomerate to volcanic rocks), rarely on limestone in woodlands, desert scrub or grassland</td></tr><tr><td rowspan="1" colspan="1">Reference</td><td rowspan="1" colspan="1">BDNA-L-0000298, BDNA-L-0000349 (holotype), and BDNA-L-0000351 (paratype)</td><td rowspan="1" colspan="1">
                      <xref ref-type="bibr" rid="B31">Nash III et al. 2004</xref>
                    </td><td rowspan="1" colspan="1">
                      <xref ref-type="bibr" rid="B8">Bungartz et al. 2020</xref>
                    </td><td rowspan="1" colspan="1">
                      <xref ref-type="bibr" rid="B31">Nash III et al. 2004</xref>
                    </td></tr></tbody></table><table-wrap-foot><fn><p>The morphological, chemical and ecological characteristics for several species close to the new species are referenced mainly from the previous literature. All information on the new species is measured from selected specimens (BDNA-L-0000298, BDNA-L-0000349, and BDNA-L-0000351) in this study.</p></fn></table-wrap-foot></table-wrap></tp:treatment-sec><tp:treatment-sec sec-type="distribution" id="SECID0EGXCI"><title>Distribution and ecology.</title><p>The species occurs on the rock (sandstone or basalt) nearby coast. The species is currently known from two localities in the southern coast of South Korea.</p></tp:treatment-sec><tp:treatment-sec sec-type="etymology" id="SECID0ELXCI"><title>Etymology.</title><p>The species epithet indicates the insoluble large crystals present in the thalline excipulum of the lichen.</p></tp:treatment-sec><tp:treatment-sec sec-type="notes" id="SECID0EQXCI"><title>Notes.</title><p>The new species is morphologically similar to <italic><tp:taxon-name><tp:taxon-name-part taxon-name-part-type="genus" reg="Protoparmeliopsis">Protoparmeliopsis</tp:taxon-name-part><tp:taxon-name-part taxon-name-part-type="species" reg="ertzii">ertzii</tp:taxon-name-part></tp:taxon-name></italic> in having insoluble large crystals in the thalline excipulum and the absence of usnic acid, which are the key characteristics distinguishing them from all other species in the genus <italic><tp:taxon-name><tp:taxon-name-part taxon-name-part-type="genus" reg="Protoparmeliopsis">Protoparmeliopsis</tp:taxon-name-part></tp:taxon-name></italic>. However, the new species differs from <italic><tp:taxon-name><tp:taxon-name-part taxon-name-part-type="genus" reg="Protoparmeliopsis">P.</tp:taxon-name-part><tp:taxon-name-part taxon-name-part-type="species" reg="ertzii">ertzii</tp:taxon-name-part></tp:taxon-name></italic> by whitish thallus, flat to concave disc, paler disc color, longer ascospores, chemical reaction, presence of atranorin and rhizocarpic acid, and the substrate preference (<xref ref-type="bibr" rid="B8">Bungartz et al. 2020</xref>).</p><p>The new species is compared with <italic><tp:taxon-name><tp:taxon-name-part taxon-name-part-type="genus" reg="Protoparmeliopsis">P.</tp:taxon-name-part><tp:taxon-name-part taxon-name-part-type="species" reg="bipruinosa">bipruinosa</tp:taxon-name-part></tp:taxon-name></italic> and <italic><tp:taxon-name><tp:taxon-name-part taxon-name-part-type="genus" reg="Protoparmeliopsis">P.</tp:taxon-name-part><tp:taxon-name-part taxon-name-part-type="species" reg="nashii">nashii</tp:taxon-name-part></tp:taxon-name></italic> as those are closest to the new species in molecular results (Figs <xref ref-type="fig" rid="F4">4</xref> and <xref ref-type="fig" rid="F5">5</xref>). However, the new species differs from <italic><tp:taxon-name><tp:taxon-name-part taxon-name-part-type="genus" reg="Protoparmeliopsis">P.</tp:taxon-name-part><tp:taxon-name-part taxon-name-part-type="species" reg="bipruinosa">bipruinosa</tp:taxon-name-part></tp:taxon-name></italic> by whitish thallus, absence of pruina, presence of large crystals, and the presence of atranorin and rhizocarpic acid (<xref ref-type="bibr" rid="B31">Nash III et al. 2004</xref>).</p><p>The new species is different from <italic><tp:taxon-name><tp:taxon-name-part taxon-name-part-type="genus" reg="Protoparmeliopsis">P.</tp:taxon-name-part><tp:taxon-name-part taxon-name-part-type="species" reg="nashii">nashii</tp:taxon-name-part></tp:taxon-name></italic> by whitish thallus, absence of pruina, presence of large crystals, and the presence of atranorin and rhizocarpic acid (<xref ref-type="bibr" rid="B31">Nash III et al. 2004</xref>). Reference Table <xref ref-type="table" rid="T3">3</xref> provides specific characteristics distinguishing <italic><tp:taxon-name><tp:taxon-name-part taxon-name-part-type="genus" reg="Protoparmeliopsis">P.</tp:taxon-name-part><tp:taxon-name-part taxon-name-part-type="species" reg="parasymmicta">parasymmicta</tp:taxon-name-part></tp:taxon-name></italic> from closely related species above in <italic><tp:taxon-name><tp:taxon-name-part taxon-name-part-type="genus" reg="Protoparmeliopsis">Protoparmeliopsis</tp:taxon-name-part></tp:taxon-name></italic>.</p></tp:treatment-sec><tp:treatment-sec sec-type="material" id="SECID0EN2CI"><title>Additional specimens examined.</title><p>South Korea, South Jeolla Province, Goheung, Yeongnam-myeon, Ucheon-ri, a coastal area, <named-content xmlns:xlink="http://www.w3.org/1999/xlink" content-type="dwc:verbatimCoordinates" xlink:type="simple"><named-content content-type="geo-json" specific-use="{&#34;type&#34;:&#34;Point&#34;,&#34;coordinates&#34;:[127.497000,34.617000]}" id="NCID0EW2CI" xlink:type="simple">34°37.02'N, 127°29.82'E</named-content></named-content>, 31 m alt., on rock (basalt), 14 April 2020, B.G.Lee 2020-000098, with <italic><tp:taxon-name><tp:taxon-name-part taxon-name-part-type="genus" reg="Caloplaca">Caloplaca</tp:taxon-name-part><tp:taxon-name-part taxon-name-part-type="species" reg="bogilana">bogilana</tp:taxon-name-part></tp:taxon-name></italic> Y. Joshi &amp; Hur, <italic><tp:taxon-name><tp:taxon-name-part taxon-name-part-type="genus" reg="Circinaria">Circinaria</tp:taxon-name-part><tp:taxon-name-part taxon-name-part-type="species" reg="caesiocinerea">caesiocinerea</tp:taxon-name-part></tp:taxon-name></italic> (Nyl. <italic>ex</italic> Malbr.) A. Nordin, Savić &amp; Tibell, <italic><tp:taxon-name><tp:taxon-name-part taxon-name-part-type="genus" reg="Pertusaria">Pertusaria</tp:taxon-name-part><tp:taxon-name-part taxon-name-part-type="species" reg="flavicans">flavicans</tp:taxon-name-part></tp:taxon-name></italic> Lamy (BDNA-L-0000298; GenBank <ext-link xmlns:xlink="http://www.w3.org/1999/xlink" ext-link-type="gen" xlink:href="MW832796" xlink:type="simple">MW832796</ext-link> for <abbrev xmlns:xlink="http://www.w3.org/1999/xlink" xlink:title="internal transcribed spacer" id="ABBRID0E53CI" xlink:type="simple">ITS</abbrev>, <ext-link xmlns:xlink="http://www.w3.org/1999/xlink" ext-link-type="gen" xlink:href="MW832802" xlink:type="simple">MW832802</ext-link> for <abbrev xmlns:xlink="http://www.w3.org/1999/xlink" xlink:title="mitochondrial small subunit" id="ABBRID0EC4CI" xlink:type="simple">mtSSU</abbrev>, and <ext-link xmlns:xlink="http://www.w3.org/1999/xlink" ext-link-type="gen" xlink:href="MW832821" xlink:type="simple">MW832821</ext-link> for LSU); same locality, on rock (basalt), 14 April 2020, B.G.Lee 2020-000099, with <italic><tp:taxon-name><tp:taxon-name-part taxon-name-part-type="genus" reg="Buellia">Buellia</tp:taxon-name-part></tp:taxon-name></italic> sp., <italic><tp:taxon-name><tp:taxon-name-part taxon-name-part-type="genus" reg="Circinaria">Circinaria</tp:taxon-name-part><tp:taxon-name-part taxon-name-part-type="species" reg="caesiocinerea">caesiocinerea</tp:taxon-name-part></tp:taxon-name></italic> (BDNA-L-0000299); same locality, on rock (basalt), 14 April 2020, B.G.Lee 2020-000100, with <tp:taxon-name><tp:taxon-name-part taxon-name-part-type="genus" reg="Buellia">Buellia</tp:taxon-name-part><tp:taxon-name-part taxon-name-part-type="uncertainty-rank">aff.</tp:taxon-name-part><tp:taxon-name-part taxon-name-part-type="species" reg="nashii">nashii</tp:taxon-name-part></tp:taxon-name> (BDNA-L-0000300); same locality, on rock (basalt), 14 April 2020, B.G.Lee 2020-000102, with <italic><tp:taxon-name><tp:taxon-name-part taxon-name-part-type="genus" reg="Buellia">Buellia</tp:taxon-name-part></tp:taxon-name></italic> sp., <italic><tp:taxon-name><tp:taxon-name-part taxon-name-part-type="genus" reg="Caloplaca">Caloplaca</tp:taxon-name-part><tp:taxon-name-part taxon-name-part-type="species" reg="bogilana">bogilana</tp:taxon-name-part></tp:taxon-name></italic>, <italic><tp:taxon-name><tp:taxon-name-part taxon-name-part-type="genus" reg="Circinaria">Circinaria</tp:taxon-name-part><tp:taxon-name-part taxon-name-part-type="species" reg="caesiocinerea">caesiocinerea</tp:taxon-name-part></tp:taxon-name></italic>, <italic><tp:taxon-name><tp:taxon-name-part taxon-name-part-type="genus" reg="Endocarpon">Endocarpon</tp:taxon-name-part><tp:taxon-name-part taxon-name-part-type="species" reg="maritimum">maritimum</tp:taxon-name-part></tp:taxon-name></italic> Y. Joshi &amp; Hur, <italic><tp:taxon-name><tp:taxon-name-part taxon-name-part-type="genus" reg="Parmotrema">Parmotrema</tp:taxon-name-part><tp:taxon-name-part taxon-name-part-type="species" reg="grayanum">grayanum</tp:taxon-name-part></tp:taxon-name></italic> (Hue) Hale (BDNA-L-0000302); same locality, on rock (basalt), 14 April 2020, B.G.Lee 2020-000103, with <italic><tp:taxon-name><tp:taxon-name-part taxon-name-part-type="genus" reg="Circinaria">Circinaria</tp:taxon-name-part><tp:taxon-name-part taxon-name-part-type="species" reg="caesiocinerea">caesiocinerea</tp:taxon-name-part></tp:taxon-name></italic>, <italic><tp:taxon-name><tp:taxon-name-part taxon-name-part-type="genus" reg="Endocarpon">Endocarpon</tp:taxon-name-part><tp:taxon-name-part taxon-name-part-type="species" reg="maritimum">maritimum</tp:taxon-name-part></tp:taxon-name></italic>, <italic><tp:taxon-name><tp:taxon-name-part taxon-name-part-type="genus" reg="Pertusaria">Pertusaria</tp:taxon-name-part><tp:taxon-name-part taxon-name-part-type="species" reg="flavicans">flavicans</tp:taxon-name-part></tp:taxon-name></italic> (BDNA-L-0000303); same locality, on rock (basalt), 14 April 2020, B.G.Lee 2020-000105, with <tp:taxon-name><tp:taxon-name-part taxon-name-part-type="genus" reg="Buellia">Buellia</tp:taxon-name-part><tp:taxon-name-part taxon-name-part-type="uncertainty-rank">aff.</tp:taxon-name-part><tp:taxon-name-part taxon-name-part-type="species" reg="nashii">nashii</tp:taxon-name-part></tp:taxon-name>, <italic><tp:taxon-name><tp:taxon-name-part taxon-name-part-type="genus" reg="Circinaria">Circinaria</tp:taxon-name-part><tp:taxon-name-part taxon-name-part-type="species" reg="caesiocinerea">caesiocinerea</tp:taxon-name-part></tp:taxon-name></italic>, <italic><tp:taxon-name><tp:taxon-name-part taxon-name-part-type="genus" reg="Pertusaria">Pertusaria</tp:taxon-name-part><tp:taxon-name-part taxon-name-part-type="species" reg="flavicans">flavicans</tp:taxon-name-part></tp:taxon-name></italic> (BDNA-L-0000305); same locality, on rock (basalt), 14 April 2020, B.G.Lee 2020-000107, with <italic><tp:taxon-name><tp:taxon-name-part taxon-name-part-type="genus" reg="Xanthoparmelia">Xanthoparmelia</tp:taxon-name-part><tp:taxon-name-part taxon-name-part-type="species" reg="mexicana">mexicana</tp:taxon-name-part></tp:taxon-name></italic> (Gyeln.) Hale (BDNA-L-0000307); same locality, on rock (basalt), 14 April 2020, B.G.Lee 2020-000108, with <italic><tp:taxon-name><tp:taxon-name-part taxon-name-part-type="genus" reg="Caloplaca">Caloplaca</tp:taxon-name-part><tp:taxon-name-part taxon-name-part-type="species" reg="bogilana">bogilana</tp:taxon-name-part></tp:taxon-name></italic>, <italic><tp:taxon-name><tp:taxon-name-part taxon-name-part-type="genus" reg="Endocarpon">Endocarpon</tp:taxon-name-part><tp:taxon-name-part taxon-name-part-type="species" reg="maritimum">maritimum</tp:taxon-name-part></tp:taxon-name></italic>, <italic><tp:taxon-name><tp:taxon-name-part taxon-name-part-type="genus" reg="Pertusaria">Pertusaria</tp:taxon-name-part><tp:taxon-name-part taxon-name-part-type="species" reg="flavicans">flavicans</tp:taxon-name-part></tp:taxon-name></italic> (BDNA-L-0000308); same locality, on rock (basalt), 14 April 2020, B.G.Lee 2020-000110, with <tp:taxon-name><tp:taxon-name-part taxon-name-part-type="genus" reg="Buellia">Buellia</tp:taxon-name-part><tp:taxon-name-part taxon-name-part-type="uncertainty-rank">aff.</tp:taxon-name-part><tp:taxon-name-part taxon-name-part-type="species" reg="nashii">nashii</tp:taxon-name-part></tp:taxon-name>, <italic><tp:taxon-name><tp:taxon-name-part taxon-name-part-type="genus" reg="Buellia">Buellia</tp:taxon-name-part></tp:taxon-name></italic> sp., <italic><tp:taxon-name><tp:taxon-name-part taxon-name-part-type="genus" reg="Lecanora">Lecanora</tp:taxon-name-part><tp:taxon-name-part taxon-name-part-type="species" reg="oreinoides">oreinoides</tp:taxon-name-part></tp:taxon-name></italic> (Körb.) Hertel &amp; Rambold (BDNA-L-0000310).</p></tp:treatment-sec><tp:treatment-sec><!--Section generated to contain objects referenced in tp:taxon-treatment.--><fig id="F4" position="float" orientation="portrait"><object-id xmlns:xlink="http://www.w3.org/1999/xlink" content-type="doi" xlink:type="simple">10.3897/mycokeys.84.70798.figure4</object-id><object-id xmlns:xlink="http://www.w3.org/1999/xlink" content-type="arpha" xlink:type="simple">1B618005-9613-5BFA-B78D-958A0D60C59B</object-id><label>Figure 4.</label><caption><p>Phylogenetic relationships amongst available species in the genus <italic><tp:taxon-name><tp:taxon-name-part taxon-name-part-type="genus" reg="Protoparmeliopsis">Protoparmeliopsis</tp:taxon-name-part></tp:taxon-name></italic> based on a Maximum Likelihood analysis of the dataset of <abbrev xmlns:xlink="http://www.w3.org/1999/xlink" xlink:title="internal transcribed spacer" id="ABBRID0E5YAI" xlink:type="simple">ITS</abbrev> sequences. The tree was rooted with five sequences of the genus <italic><tp:taxon-name><tp:taxon-name-part taxon-name-part-type="genus" reg="Polyozosia">Polyozosia</tp:taxon-name-part></tp:taxon-name></italic>. Maximum Likelihood bootstrap values ≥ 70% and posterior probabilities ≥ 95% are shown above internal branches. Branches with bootstrap values ≥ 90% are shown in bold. The new species <italic><tp:taxon-name><tp:taxon-name-part taxon-name-part-type="genus" reg="Protoparmeliopsis">Protoparmeliopsis</tp:taxon-name-part><tp:taxon-name-part taxon-name-part-type="species" reg="crystalliniformis">crystalliniformis</tp:taxon-name-part></tp:taxon-name></italic> is presented in bold, and all species names are followed by the GenBank accession numbers. Reference Table <xref ref-type="table" rid="T1">1</xref> provides the species related to the specific GenBank accession numbers and voucher information.</p></caption><graphic xmlns:xlink="http://www.w3.org/1999/xlink" xlink:href="mycokeys-84-163-g004.jpg" position="float" orientation="portrait" xlink:type="simple" id="oo_610345.jpg"><uri content-type="original_file" xlink:type="simple">https://binary.pensoft.net/fig/610345</uri></graphic></fig><table-wrap id="T1" position="float" orientation="portrait"><label>Table 1.</label><caption><p>Species list and DNA sequence information employed for phylogenetic analysis.</p></caption><table id="TID0ERLBG" rules="all"><tbody><tr><th rowspan="1" colspan="1">No.</th><th rowspan="1" colspan="1">Species</th><th rowspan="1" colspan="1">ID (<abbrev xmlns:xlink="http://www.w3.org/1999/xlink" xlink:title="internal transcribed spacer" id="ABBRID0E4XAE" xlink:type="simple">ITS</abbrev>)</th><th rowspan="1" colspan="1">ID (<abbrev xmlns:xlink="http://www.w3.org/1999/xlink" xlink:title="mitochondrial small subunit" id="ABBRID0EFYAE" xlink:type="simple">mtSSU</abbrev>)</th><th rowspan="1" colspan="1">Voucher</th></tr><tr><td rowspan="1" colspan="1">1</td><td rowspan="1" colspan="1">
                  <italic>
                    <tp:taxon-name><tp:taxon-name-part taxon-name-part-type="genus" reg="Lecanora">Lecanora</tp:taxon-name-part><tp:taxon-name-part taxon-name-part-type="species" reg="aitema">aitema</tp:taxon-name-part></tp:taxon-name>
                  </italic>
                </td><td rowspan="1" colspan="1">
                  <ext-link xmlns:xlink="http://www.w3.org/1999/xlink" ext-link-type="gen" xlink:href="GU480092" xlink:type="simple">GU480092</ext-link>
                </td><td rowspan="1" colspan="1"/><td rowspan="1" colspan="1">SPO1</td></tr><tr><td rowspan="1" colspan="1">2</td><td rowspan="1" colspan="1">
                  <italic>
                    <tp:taxon-name><tp:taxon-name-part taxon-name-part-type="genus" reg="Lecanora">Lecanora</tp:taxon-name-part><tp:taxon-name-part taxon-name-part-type="species" reg="atrosulphurea">atrosulphurea</tp:taxon-name-part></tp:taxon-name>
                  </italic>
                </td><td rowspan="1" colspan="1">
                  <ext-link xmlns:xlink="http://www.w3.org/1999/xlink" ext-link-type="gen" xlink:href="KY266931" xlink:type="simple">KY266931</ext-link>
                </td><td rowspan="1" colspan="1"/><td rowspan="1" colspan="1">O-L-195558</td></tr><tr><td rowspan="1" colspan="1">3</td><td rowspan="1" colspan="1">
                  <italic>
                    <tp:taxon-name><tp:taxon-name-part taxon-name-part-type="genus" reg="Lecanora">Lecanora</tp:taxon-name-part><tp:taxon-name-part taxon-name-part-type="species" reg="austrocalifornica">austrocalifornica</tp:taxon-name-part></tp:taxon-name>
                  </italic>
                </td><td rowspan="1" colspan="1">
                  <ext-link xmlns:xlink="http://www.w3.org/1999/xlink" ext-link-type="gen" xlink:href="GU480103" xlink:type="simple">GU480103</ext-link>
                </td><td rowspan="1" colspan="1"/><td rowspan="1" colspan="1">SPO2</td></tr><tr><td rowspan="1" colspan="1">4</td><td rowspan="1" colspan="1">
                  <italic>
                    <tp:taxon-name><tp:taxon-name-part taxon-name-part-type="genus" reg="Lecanora">Lecanora</tp:taxon-name-part><tp:taxon-name-part taxon-name-part-type="species" reg="cinereofusca">cinereofusca</tp:taxon-name-part></tp:taxon-name>
                  </italic>
                </td><td rowspan="1" colspan="1">
                  <ext-link xmlns:xlink="http://www.w3.org/1999/xlink" ext-link-type="gen" xlink:href="KP224470" xlink:type="simple">KP224470</ext-link>
                </td><td rowspan="1" colspan="1">
                  <ext-link xmlns:xlink="http://www.w3.org/1999/xlink" ext-link-type="gen" xlink:href="KP224465" xlink:type="simple">KP224465</ext-link>
                </td><td rowspan="1" colspan="1">Lendemer 34944 (NY)</td></tr><tr><td rowspan="1" colspan="1">5</td><td rowspan="1" colspan="1">
                  <italic>
                    <tp:taxon-name><tp:taxon-name-part taxon-name-part-type="genus" reg="Lecanora">Lecanora</tp:taxon-name-part><tp:taxon-name-part taxon-name-part-type="species" reg="cinereofusca">cinereofusca</tp:taxon-name-part></tp:taxon-name>
                  </italic>
                </td><td rowspan="1" colspan="1">
                  <ext-link xmlns:xlink="http://www.w3.org/1999/xlink" ext-link-type="gen" xlink:href="KP224471" xlink:type="simple">KP224471</ext-link>
                </td><td rowspan="1" colspan="1">
                  <ext-link xmlns:xlink="http://www.w3.org/1999/xlink" ext-link-type="gen" xlink:href="KP224464" xlink:type="simple">KP224464</ext-link>
                </td><td rowspan="1" colspan="1">Lendemer 35007 (NY)</td></tr><tr><td rowspan="1" colspan="1">6</td><td rowspan="1" colspan="1">
                  <italic>
                    <tp:taxon-name><tp:taxon-name-part taxon-name-part-type="genus" reg="Lecanora">Lecanora</tp:taxon-name-part><tp:taxon-name-part taxon-name-part-type="species" reg="compallens">compallens</tp:taxon-name-part></tp:taxon-name>
                  </italic>
                </td><td rowspan="1" colspan="1">
                  <ext-link xmlns:xlink="http://www.w3.org/1999/xlink" ext-link-type="gen" xlink:href="KY586043" xlink:type="simple">KY586043</ext-link>
                </td><td rowspan="1" colspan="1"/><td rowspan="1" colspan="1">JM6948</td></tr><tr><td rowspan="1" colspan="1">7</td><td rowspan="1" colspan="1">
                  <italic>
                    <tp:taxon-name><tp:taxon-name-part taxon-name-part-type="genus" reg="Lecanora">Lecanora</tp:taxon-name-part><tp:taxon-name-part taxon-name-part-type="species" reg="confusa">confusa</tp:taxon-name-part></tp:taxon-name>
                  </italic>
                </td><td rowspan="1" colspan="1">
                  <ext-link xmlns:xlink="http://www.w3.org/1999/xlink" ext-link-type="gen" xlink:href="GU480093" xlink:type="simple">GU480093</ext-link>
                </td><td rowspan="1" colspan="1"/><td rowspan="1" colspan="1">SPO10</td></tr><tr><td rowspan="1" colspan="1">8</td><td rowspan="1" colspan="1">
                  <italic>
                    <tp:taxon-name><tp:taxon-name-part taxon-name-part-type="genus" reg="Lecanora">Lecanora</tp:taxon-name-part><tp:taxon-name-part taxon-name-part-type="species" reg="confusa">confusa</tp:taxon-name-part></tp:taxon-name>
                  </italic>
                </td><td rowspan="1" colspan="1">
                  <ext-link xmlns:xlink="http://www.w3.org/1999/xlink" ext-link-type="gen" xlink:href="GU480120" xlink:type="simple">GU480120</ext-link>
                </td><td rowspan="1" colspan="1"/><td rowspan="1" colspan="1">SPO9</td></tr><tr><td rowspan="1" colspan="1">9</td><td rowspan="1" colspan="1">
                  <italic>
                    <tp:taxon-name><tp:taxon-name-part taxon-name-part-type="genus" reg="Lecanora">Lecanora</tp:taxon-name-part><tp:taxon-name-part taxon-name-part-type="species" reg="conizaeoides">conizaeoides</tp:taxon-name-part></tp:taxon-name>
                  </italic>
                </td><td rowspan="1" colspan="1">
                  <ext-link xmlns:xlink="http://www.w3.org/1999/xlink" ext-link-type="gen" xlink:href="AF189717" xlink:type="simple">AF189717</ext-link>
                </td><td rowspan="1" colspan="1"/><td rowspan="1" colspan="1">U229</td></tr><tr><td rowspan="1" colspan="1">10</td><td rowspan="1" colspan="1">
                  <italic>
                    <tp:taxon-name><tp:taxon-name-part taxon-name-part-type="genus" reg="Lecanora">Lecanora</tp:taxon-name-part><tp:taxon-name-part taxon-name-part-type="species" reg="conizaeoides">conizaeoides</tp:taxon-name-part></tp:taxon-name>
                  </italic>
                </td><td rowspan="1" colspan="1"/><td rowspan="1" colspan="1">
                  <ext-link xmlns:xlink="http://www.w3.org/1999/xlink" ext-link-type="gen" xlink:href="KJ766418" xlink:type="simple">KJ766418</ext-link>
                </td><td rowspan="1" colspan="1">AFTOL-ID 1858</td></tr><tr><td rowspan="1" colspan="1">11</td><td rowspan="1" colspan="1">
                  <italic>
                    <tp:taxon-name><tp:taxon-name-part taxon-name-part-type="genus" reg="Lecanora">Lecanora</tp:taxon-name-part><tp:taxon-name-part taxon-name-part-type="species" reg="expallens">expallens</tp:taxon-name-part></tp:taxon-name>
                  </italic>
                </td><td rowspan="1" colspan="1">
                  <ext-link xmlns:xlink="http://www.w3.org/1999/xlink" ext-link-type="gen" xlink:href="KY586040" xlink:type="simple">KY586040</ext-link>
                </td><td rowspan="1" colspan="1"/><td rowspan="1" colspan="1">UGDA-L17316</td></tr><tr><td rowspan="1" colspan="1">12</td><td rowspan="1" colspan="1">
                  <italic>
                    <tp:taxon-name><tp:taxon-name-part taxon-name-part-type="genus" reg="Lecanora">Lecanora</tp:taxon-name-part><tp:taxon-name-part taxon-name-part-type="species" reg="flavoleprosa">flavoleprosa</tp:taxon-name-part></tp:taxon-name>
                  </italic>
                </td><td rowspan="1" colspan="1">
                  <ext-link xmlns:xlink="http://www.w3.org/1999/xlink" ext-link-type="gen" xlink:href="GU480101" xlink:type="simple">GU480101</ext-link>
                </td><td rowspan="1" colspan="1"/><td rowspan="1" colspan="1">SPO18</td></tr><tr><td rowspan="1" colspan="1">13</td><td rowspan="1" colspan="1">
                  <tp:taxon-name><tp:taxon-name-part taxon-name-part-type="genus" reg="Lecanora">Lecanora</tp:taxon-name-part><tp:taxon-name-part taxon-name-part-type="uncertainty-rank">cf.</tp:taxon-name-part><tp:taxon-name-part taxon-name-part-type="species" reg="fulvastra">fulvastra</tp:taxon-name-part></tp:taxon-name>
                </td><td rowspan="1" colspan="1">
                  <ext-link xmlns:xlink="http://www.w3.org/1999/xlink" ext-link-type="gen" xlink:href="GU480119" xlink:type="simple">GU480119</ext-link>
                </td><td rowspan="1" colspan="1"/><td rowspan="1" colspan="1">SPO8</td></tr><tr><td rowspan="1" colspan="1">14</td><td rowspan="1" colspan="1">
                  <italic>
                    <tp:taxon-name><tp:taxon-name-part taxon-name-part-type="genus" reg="Lecanora">Lecanora</tp:taxon-name-part><tp:taxon-name-part taxon-name-part-type="species" reg="helmutii">helmutii</tp:taxon-name-part></tp:taxon-name>
                  </italic>
                </td><td rowspan="1" colspan="1">
                  <ext-link xmlns:xlink="http://www.w3.org/1999/xlink" ext-link-type="gen" xlink:href="MG973240" xlink:type="simple">MG973240</ext-link>
                </td><td rowspan="1" colspan="1"/><td rowspan="1" colspan="1">MA:Lichen:19506</td></tr><tr><td rowspan="1" colspan="1">15</td><td rowspan="1" colspan="1">
                  <italic>
                    <tp:taxon-name><tp:taxon-name-part taxon-name-part-type="genus" reg="Lecanora">Lecanora</tp:taxon-name-part><tp:taxon-name-part taxon-name-part-type="species" reg="orosthea">orosthea</tp:taxon-name-part></tp:taxon-name>
                  </italic>
                </td><td rowspan="1" colspan="1">
                  <ext-link xmlns:xlink="http://www.w3.org/1999/xlink" ext-link-type="gen" xlink:href="AF070035" xlink:type="simple">AF070035</ext-link>
                </td><td rowspan="1" colspan="1"/><td rowspan="1" colspan="1">U244</td></tr><tr><td rowspan="1" colspan="1">
                  <bold>16</bold>
                </td><td rowspan="1" colspan="1">
                  <bold>
                    <italic>
                      <tp:taxon-name><tp:taxon-name-part taxon-name-part-type="genus" reg="Lecanora">Lecanora</tp:taxon-name-part><tp:taxon-name-part taxon-name-part-type="species" reg="parasymmicta">parasymmicta</tp:taxon-name-part></tp:taxon-name>
                    </italic>
                  </bold>
                </td><td rowspan="1" colspan="1">
                  <bold>
                    <ext-link xmlns:xlink="http://www.w3.org/1999/xlink" ext-link-type="gen" xlink:href="MW832793" xlink:type="simple">MW832793</ext-link>
                  </bold>
                </td><td rowspan="1" colspan="1">
                  <bold>
                    <ext-link xmlns:xlink="http://www.w3.org/1999/xlink" ext-link-type="gen" xlink:href="MW832799" xlink:type="simple">MW832799</ext-link>
                  </bold>
                </td><td rowspan="1" colspan="1">
                  <bold>BDNA-L-0001218</bold>
                </td></tr><tr><td rowspan="1" colspan="1">
                  <bold>17</bold>
                </td><td rowspan="1" colspan="1">
                  <bold>
                    <italic>
                      <tp:taxon-name><tp:taxon-name-part taxon-name-part-type="genus" reg="Lecanora">Lecanora</tp:taxon-name-part><tp:taxon-name-part taxon-name-part-type="species" reg="parasymmicta">parasymmicta</tp:taxon-name-part></tp:taxon-name>
                    </italic>
                  </bold>
                </td><td rowspan="1" colspan="1">
                  <bold>
                    <ext-link xmlns:xlink="http://www.w3.org/1999/xlink" ext-link-type="gen" xlink:href="MW832794" xlink:type="simple">MW832794</ext-link>
                  </bold>
                </td><td rowspan="1" colspan="1">
                  <bold>
                    <ext-link xmlns:xlink="http://www.w3.org/1999/xlink" ext-link-type="gen" xlink:href="MW832800" xlink:type="simple">MW832800</ext-link>
                  </bold>
                </td><td rowspan="1" colspan="1">
                  <bold>BDNA-L-0001220</bold>
                </td></tr><tr><td rowspan="1" colspan="1">
                  <bold>18</bold>
                </td><td rowspan="1" colspan="1">
                  <bold>
                    <italic>
                      <tp:taxon-name><tp:taxon-name-part taxon-name-part-type="genus" reg="Lecanora">Lecanora</tp:taxon-name-part><tp:taxon-name-part taxon-name-part-type="species" reg="parasymmicta">parasymmicta</tp:taxon-name-part></tp:taxon-name>
                    </italic>
                  </bold>
                </td><td rowspan="1" colspan="1">
                  <bold>
                    <ext-link xmlns:xlink="http://www.w3.org/1999/xlink" ext-link-type="gen" xlink:href="MW832795" xlink:type="simple">MW832795</ext-link>
                  </bold>
                </td><td rowspan="1" colspan="1">
                  <bold>
                    <ext-link xmlns:xlink="http://www.w3.org/1999/xlink" ext-link-type="gen" xlink:href="MW832801" xlink:type="simple">MW832801</ext-link>
                  </bold>
                </td><td rowspan="1" colspan="1">
                  <bold>BDNA-L-0001235</bold>
                </td></tr><tr><td rowspan="1" colspan="1">19</td><td rowspan="1" colspan="1">
                  <italic>
                    <tp:taxon-name><tp:taxon-name-part taxon-name-part-type="genus" reg="Lecanora">Lecanora</tp:taxon-name-part><tp:taxon-name-part taxon-name-part-type="species" reg="perpruinosa">perpruinosa</tp:taxon-name-part></tp:taxon-name>
                  </italic>
                </td><td rowspan="1" colspan="1">
                  <ext-link xmlns:xlink="http://www.w3.org/1999/xlink" ext-link-type="gen" xlink:href="AF070025" xlink:type="simple">AF070025</ext-link>
                </td><td rowspan="1" colspan="1"/><td rowspan="1" colspan="1">U176</td></tr><tr><td rowspan="1" colspan="1">20</td><td rowspan="1" colspan="1">
                  <italic>
                    <tp:taxon-name><tp:taxon-name-part taxon-name-part-type="genus" reg="Lecanora">Lecanora</tp:taxon-name-part><tp:taxon-name-part taxon-name-part-type="species" reg="perpruinosa">perpruinosa</tp:taxon-name-part></tp:taxon-name>
                  </italic>
                </td><td rowspan="1" colspan="1"/><td rowspan="1" colspan="1">
                  <ext-link xmlns:xlink="http://www.w3.org/1999/xlink" ext-link-type="gen" xlink:href="DQ787344" xlink:type="simple">DQ787344</ext-link>
                </td><td rowspan="1" colspan="1">U506</td></tr><tr><td rowspan="1" colspan="1">21</td><td rowspan="1" colspan="1">
                  <italic>
                    <tp:taxon-name><tp:taxon-name-part taxon-name-part-type="genus" reg="Lecanora">Lecanora</tp:taxon-name-part><tp:taxon-name-part taxon-name-part-type="species" reg="polytropa">polytropa</tp:taxon-name-part></tp:taxon-name>
                  </italic>
                </td><td rowspan="1" colspan="1">
                  <ext-link xmlns:xlink="http://www.w3.org/1999/xlink" ext-link-type="gen" xlink:href="DQ534470" xlink:type="simple">DQ534470</ext-link>
                </td><td rowspan="1" colspan="1"/><td rowspan="1" colspan="1">Hur <ext-link xmlns:xlink="http://www.w3.org/1999/xlink" ext-link-type="gen" xlink:href="ANT050752" xlink:type="simple">ANT050752</ext-link></td></tr><tr><td rowspan="1" colspan="1">22</td><td rowspan="1" colspan="1">
                  <italic>
                    <tp:taxon-name><tp:taxon-name-part taxon-name-part-type="genus" reg="Lecanora">Lecanora</tp:taxon-name-part><tp:taxon-name-part taxon-name-part-type="species" reg="polytropa">polytropa</tp:taxon-name-part></tp:taxon-name>
                  </italic>
                </td><td rowspan="1" colspan="1">
                  <ext-link xmlns:xlink="http://www.w3.org/1999/xlink" ext-link-type="gen" xlink:href="HQ650643" xlink:type="simple">HQ650643</ext-link>
                </td><td rowspan="1" colspan="1">
                  <ext-link xmlns:xlink="http://www.w3.org/1999/xlink" ext-link-type="gen" xlink:href="DQ986807" xlink:type="simple">DQ986807</ext-link>
                </td><td rowspan="1" colspan="1">AFTOL-ID 1798</td></tr><tr><td rowspan="1" colspan="1">23</td><td rowspan="1" colspan="1">
                  <italic>
                    <tp:taxon-name><tp:taxon-name-part taxon-name-part-type="genus" reg="Lecanora">Lecanora</tp:taxon-name-part><tp:taxon-name-part taxon-name-part-type="species" reg="polytropa">polytropa</tp:taxon-name-part></tp:taxon-name>
                  </italic>
                </td><td rowspan="1" colspan="1">
                  <ext-link xmlns:xlink="http://www.w3.org/1999/xlink" ext-link-type="gen" xlink:href="JN873881" xlink:type="simple">JN873881</ext-link>
                </td><td rowspan="1" colspan="1"/><td rowspan="1" colspan="1">U.C. Riverside 47815UCR1</td></tr><tr><td rowspan="1" colspan="1">24</td><td rowspan="1" colspan="1">
                  <italic>
                    <tp:taxon-name><tp:taxon-name-part taxon-name-part-type="genus" reg="Lecanora">Lecanora</tp:taxon-name-part><tp:taxon-name-part taxon-name-part-type="species" reg="polytropa">polytropa</tp:taxon-name-part></tp:taxon-name>
                  </italic>
                </td><td rowspan="1" colspan="1"/><td rowspan="1" colspan="1">
                  <ext-link xmlns:xlink="http://www.w3.org/1999/xlink" ext-link-type="gen" xlink:href="DQ787348" xlink:type="simple">DQ787348</ext-link>
                </td><td rowspan="1" colspan="1">U520</td></tr><tr><td rowspan="1" colspan="1">25</td><td rowspan="1" colspan="1">
                  <italic>
                    <tp:taxon-name><tp:taxon-name-part taxon-name-part-type="genus" reg="Lecanora">Lecanora</tp:taxon-name-part><tp:taxon-name-part taxon-name-part-type="species" reg="saxigena">saxigena</tp:taxon-name-part></tp:taxon-name>
                  </italic>
                </td><td rowspan="1" colspan="1">
                  <ext-link xmlns:xlink="http://www.w3.org/1999/xlink" ext-link-type="gen" xlink:href="KP224467" xlink:type="simple">KP224467</ext-link>
                </td><td rowspan="1" colspan="1">
                  <ext-link xmlns:xlink="http://www.w3.org/1999/xlink" ext-link-type="gen" xlink:href="KP224460" xlink:type="simple">KP224460</ext-link>
                </td><td rowspan="1" colspan="1">Lendemer 25832 (NY)</td></tr><tr><td rowspan="1" colspan="1">26</td><td rowspan="1" colspan="1">
                  <italic>
                    <tp:taxon-name><tp:taxon-name-part taxon-name-part-type="genus" reg="Lecanora">Lecanora</tp:taxon-name-part><tp:taxon-name-part taxon-name-part-type="species" reg="saxigena">saxigena</tp:taxon-name-part></tp:taxon-name>
                  </italic>
                </td><td rowspan="1" colspan="1">
                  <ext-link xmlns:xlink="http://www.w3.org/1999/xlink" ext-link-type="gen" xlink:href="KP224468" xlink:type="simple">KP224468</ext-link>
                </td><td rowspan="1" colspan="1">
                  <ext-link xmlns:xlink="http://www.w3.org/1999/xlink" ext-link-type="gen" xlink:href="KP224461" xlink:type="simple">KP224461</ext-link>
                </td><td rowspan="1" colspan="1">Lendemer 33186 (NY)</td></tr><tr><td rowspan="1" colspan="1">27</td><td rowspan="1" colspan="1">
                  <italic>
                    <tp:taxon-name><tp:taxon-name-part taxon-name-part-type="genus" reg="Lecanora">Lecanora</tp:taxon-name-part><tp:taxon-name-part taxon-name-part-type="species" reg="solaris">solaris</tp:taxon-name-part></tp:taxon-name>
                  </italic>
                </td><td rowspan="1" colspan="1">
                  <ext-link xmlns:xlink="http://www.w3.org/1999/xlink" ext-link-type="gen" xlink:href="MH512984" xlink:type="simple">MH512984</ext-link>
                </td><td rowspan="1" colspan="1"/><td rowspan="1" colspan="1">LYF14–69</td></tr><tr><td rowspan="1" colspan="1">28</td><td rowspan="1" colspan="1">
                  <italic>
                    <tp:taxon-name><tp:taxon-name-part taxon-name-part-type="genus" reg="Lecanora">Lecanora</tp:taxon-name-part><tp:taxon-name-part taxon-name-part-type="species" reg="solaris">solaris</tp:taxon-name-part></tp:taxon-name>
                  </italic>
                </td><td rowspan="1" colspan="1"/><td rowspan="1" colspan="1">
                  <ext-link xmlns:xlink="http://www.w3.org/1999/xlink" ext-link-type="gen" xlink:href="MH520111" xlink:type="simple">MH520111</ext-link>
                </td><td rowspan="1" colspan="1">ED (14336) &amp; LY</td></tr><tr><td rowspan="1" colspan="1">29</td><td rowspan="1" colspan="1">
                  <italic>
                    <tp:taxon-name><tp:taxon-name-part taxon-name-part-type="genus" reg="Lecanora">Lecanora</tp:taxon-name-part><tp:taxon-name-part taxon-name-part-type="species" reg="stanislai">stanislai</tp:taxon-name-part></tp:taxon-name>
                  </italic>
                </td><td rowspan="1" colspan="1">
                  <ext-link xmlns:xlink="http://www.w3.org/1999/xlink" ext-link-type="gen" xlink:href="KY586041" xlink:type="simple">KY586041</ext-link>
                </td><td rowspan="1" colspan="1"/><td rowspan="1" colspan="1">UGDA-L17244</td></tr><tr><td rowspan="1" colspan="1">30</td><td rowspan="1" colspan="1">
                  <italic>
                    <tp:taxon-name><tp:taxon-name-part taxon-name-part-type="genus" reg="Lecanora">Lecanora</tp:taxon-name-part><tp:taxon-name-part taxon-name-part-type="species" reg="stanislai">stanislai</tp:taxon-name-part></tp:taxon-name>
                  </italic>
                </td><td rowspan="1" colspan="1"/><td rowspan="1" colspan="1">
                  <ext-link xmlns:xlink="http://www.w3.org/1999/xlink" ext-link-type="gen" xlink:href="MK778544" xlink:type="simple">MK778544</ext-link>
                </td><td rowspan="1" colspan="1">J. Malicek 10367</td></tr><tr><td rowspan="1" colspan="1">31</td><td rowspan="1" colspan="1">
                  <italic>
                    <tp:taxon-name><tp:taxon-name-part taxon-name-part-type="genus" reg="Lecanora">Lecanora</tp:taxon-name-part><tp:taxon-name-part taxon-name-part-type="species" reg="strobilina">strobilina</tp:taxon-name-part></tp:taxon-name>
                  </italic>
                </td><td rowspan="1" colspan="1">
                  <ext-link xmlns:xlink="http://www.w3.org/1999/xlink" ext-link-type="gen" xlink:href="MG973235" xlink:type="simple">MG973235</ext-link>
                </td><td rowspan="1" colspan="1"/><td rowspan="1" colspan="1">MA:Lichen:19510</td></tr><tr><td rowspan="1" colspan="1">32</td><td rowspan="1" colspan="1">
                  <italic>
                    <tp:taxon-name><tp:taxon-name-part taxon-name-part-type="genus" reg="Lecanora">Lecanora</tp:taxon-name-part><tp:taxon-name-part taxon-name-part-type="species" reg="strobilina">strobilina</tp:taxon-name-part></tp:taxon-name>
                  </italic>
                </td><td rowspan="1" colspan="1">
                  <ext-link xmlns:xlink="http://www.w3.org/1999/xlink" ext-link-type="gen" xlink:href="MG973236" xlink:type="simple">MG973236</ext-link>
                </td><td rowspan="1" colspan="1"/><td rowspan="1" colspan="1">MA:Lichen:19511</td></tr><tr><td rowspan="1" colspan="1">33</td><td rowspan="1" colspan="1">
                  <italic>
                    <tp:taxon-name><tp:taxon-name-part taxon-name-part-type="genus" reg="Lecanora">Lecanora</tp:taxon-name-part><tp:taxon-name-part taxon-name-part-type="species" reg="strobilina">strobilina</tp:taxon-name-part></tp:taxon-name>
                  </italic>
                </td><td rowspan="1" colspan="1">
                  <ext-link xmlns:xlink="http://www.w3.org/1999/xlink" ext-link-type="gen" xlink:href="MG973237" xlink:type="simple">MG973237</ext-link>
                </td><td rowspan="1" colspan="1"/><td rowspan="1" colspan="1">MA:Lichen:19509</td></tr><tr><td rowspan="1" colspan="1">34</td><td rowspan="1" colspan="1">
                  <italic>
                    <tp:taxon-name><tp:taxon-name-part taxon-name-part-type="genus" reg="Lecanora">Lecanora</tp:taxon-name-part><tp:taxon-name-part taxon-name-part-type="species" reg="strobilina">strobilina</tp:taxon-name-part></tp:taxon-name>
                  </italic>
                </td><td rowspan="1" colspan="1"/><td rowspan="1" colspan="1">
                  <ext-link xmlns:xlink="http://www.w3.org/1999/xlink" ext-link-type="gen" xlink:href="KJ766420" xlink:type="simple">KJ766420</ext-link>
                </td><td rowspan="1" colspan="1">DUKE:M. Kukwa 4761</td></tr><tr><td rowspan="1" colspan="1">35</td><td rowspan="1" colspan="1">
                  <italic>
                    <tp:taxon-name><tp:taxon-name-part taxon-name-part-type="genus" reg="Lecanora">Lecanora</tp:taxon-name-part><tp:taxon-name-part taxon-name-part-type="species" reg="strobilinoides">strobilinoides</tp:taxon-name-part></tp:taxon-name>
                  </italic>
                </td><td rowspan="1" colspan="1">
                  <ext-link xmlns:xlink="http://www.w3.org/1999/xlink" ext-link-type="gen" xlink:href="MG973238" xlink:type="simple">MG973238</ext-link>
                </td><td rowspan="1" colspan="1"/><td rowspan="1" colspan="1">MA:Lichen:19507</td></tr><tr><td rowspan="1" colspan="1">36</td><td rowspan="1" colspan="1">
                  <italic>
                    <tp:taxon-name><tp:taxon-name-part taxon-name-part-type="genus" reg="Lecanora">Lecanora</tp:taxon-name-part><tp:taxon-name-part taxon-name-part-type="species" reg="subintricata">subintricata</tp:taxon-name-part></tp:taxon-name>
                  </italic>
                </td><td rowspan="1" colspan="1">
                  <ext-link xmlns:xlink="http://www.w3.org/1999/xlink" ext-link-type="gen" xlink:href="GU480112" xlink:type="simple">GU480112</ext-link>
                </td><td rowspan="1" colspan="1"/><td rowspan="1" colspan="1">SPO28</td></tr><tr><td rowspan="1" colspan="1">37</td><td rowspan="1" colspan="1">
                  <italic>
                    <tp:taxon-name><tp:taxon-name-part taxon-name-part-type="genus" reg="Lecanora">Lecanora</tp:taxon-name-part><tp:taxon-name-part taxon-name-part-type="species" reg="sulphurea">sulphurea</tp:taxon-name-part></tp:taxon-name>
                  </italic>
                </td><td rowspan="1" colspan="1">
                  <ext-link xmlns:xlink="http://www.w3.org/1999/xlink" ext-link-type="gen" xlink:href="AF070030" xlink:type="simple">AF070030</ext-link>
                </td><td rowspan="1" colspan="1"/><td rowspan="1" colspan="1">U212</td></tr><tr><td rowspan="1" colspan="1">38</td><td rowspan="1" colspan="1">
                  <italic>
                    <tp:taxon-name><tp:taxon-name-part taxon-name-part-type="genus" reg="Lecanora">Lecanora</tp:taxon-name-part><tp:taxon-name-part taxon-name-part-type="species" reg="sulphurea">sulphurea</tp:taxon-name-part></tp:taxon-name>
                  </italic>
                </td><td rowspan="1" colspan="1"/><td rowspan="1" colspan="1">
                  <ext-link xmlns:xlink="http://www.w3.org/1999/xlink" ext-link-type="gen" xlink:href="DQ787356" xlink:type="simple">DQ787356</ext-link>
                </td><td rowspan="1" colspan="1">U508</td></tr><tr><td rowspan="1" colspan="1">39</td><td rowspan="1" colspan="1">
                  <italic>
                    <tp:taxon-name><tp:taxon-name-part taxon-name-part-type="genus" reg="Lecanora">Lecanora</tp:taxon-name-part><tp:taxon-name-part taxon-name-part-type="species" reg="symmicta">symmicta</tp:taxon-name-part></tp:taxon-name>
                  </italic>
                </td><td rowspan="1" colspan="1">
                  <ext-link xmlns:xlink="http://www.w3.org/1999/xlink" ext-link-type="gen" xlink:href="AF070024" xlink:type="simple">AF070024</ext-link>
                </td><td rowspan="1" colspan="1"/><td rowspan="1" colspan="1">U205</td></tr><tr><td rowspan="1" colspan="1">40</td><td rowspan="1" colspan="1">
                  <italic>
                    <tp:taxon-name><tp:taxon-name-part taxon-name-part-type="genus" reg="Lecanora">Lecanora</tp:taxon-name-part><tp:taxon-name-part taxon-name-part-type="species" reg="symmicta">symmicta</tp:taxon-name-part></tp:taxon-name>
                  </italic>
                </td><td rowspan="1" colspan="1">
                  <ext-link xmlns:xlink="http://www.w3.org/1999/xlink" ext-link-type="gen" xlink:href="GU480113" xlink:type="simple">GU480113</ext-link>
                </td><td rowspan="1" colspan="1"/><td rowspan="1" colspan="1">SPO29</td></tr><tr><td rowspan="1" colspan="1">41</td><td rowspan="1" colspan="1">
                  <italic>
                    <tp:taxon-name><tp:taxon-name-part taxon-name-part-type="genus" reg="Lecanora">Lecanora</tp:taxon-name-part><tp:taxon-name-part taxon-name-part-type="species" reg="symmicta">symmicta</tp:taxon-name-part></tp:taxon-name>
                  </italic>
                </td><td rowspan="1" colspan="1">
                  <ext-link xmlns:xlink="http://www.w3.org/1999/xlink" ext-link-type="gen" xlink:href="MH481912" xlink:type="simple">MH481912</ext-link>
                </td><td rowspan="1" colspan="1"/><td rowspan="1" colspan="1">O-L-209831</td></tr><tr><td rowspan="1" colspan="1">
                  <bold>42</bold>
                </td><td rowspan="1" colspan="1">
                  <bold>
                    <italic>
                      <tp:taxon-name><tp:taxon-name-part taxon-name-part-type="genus" reg="Lecanora">Lecanora</tp:taxon-name-part><tp:taxon-name-part taxon-name-part-type="species" reg="symmicta">symmicta</tp:taxon-name-part></tp:taxon-name>
                    </italic>
                  </bold>
                </td><td rowspan="1" colspan="1">
                  <bold>
                    <ext-link xmlns:xlink="http://www.w3.org/1999/xlink" ext-link-type="gen" xlink:href="MW832788" xlink:type="simple">MW832788</ext-link>
                  </bold>
                </td><td rowspan="1" colspan="1"/><td rowspan="1" colspan="1">
                  <bold>BDNA-L-0000547</bold>
                </td></tr><tr><td rowspan="1" colspan="1">
                  <bold>43</bold>
                </td><td rowspan="1" colspan="1">
                  <bold>
                    <italic>
                      <tp:taxon-name><tp:taxon-name-part taxon-name-part-type="genus" reg="Lecanora">Lecanora</tp:taxon-name-part><tp:taxon-name-part taxon-name-part-type="species" reg="symmicta">symmicta</tp:taxon-name-part></tp:taxon-name>
                    </italic>
                  </bold>
                </td><td rowspan="1" colspan="1">
                  <bold>
                    <ext-link xmlns:xlink="http://www.w3.org/1999/xlink" ext-link-type="gen" xlink:href="MW832789" xlink:type="simple">MW832789</ext-link>
                  </bold>
                </td><td rowspan="1" colspan="1"/><td rowspan="1" colspan="1">
                  <bold>BDNA-L-0000548(br)</bold>
                </td></tr><tr><td rowspan="1" colspan="1">
                  <bold>44</bold>
                </td><td rowspan="1" colspan="1">
                  <bold>
                    <italic>
                      <tp:taxon-name><tp:taxon-name-part taxon-name-part-type="genus" reg="Lecanora">Lecanora</tp:taxon-name-part><tp:taxon-name-part taxon-name-part-type="species" reg="symmicta">symmicta</tp:taxon-name-part></tp:taxon-name>
                    </italic>
                  </bold>
                </td><td rowspan="1" colspan="1">
                  <bold>
                    <ext-link xmlns:xlink="http://www.w3.org/1999/xlink" ext-link-type="gen" xlink:href="MW832790" xlink:type="simple">MW832790</ext-link>
                  </bold>
                </td><td rowspan="1" colspan="1"/><td rowspan="1" colspan="1">
                  <bold>BDNA-L-0000548(yel)</bold>
                </td></tr><tr><td rowspan="1" colspan="1">
                  <bold>45</bold>
                </td><td rowspan="1" colspan="1">
                  <bold>
                    <italic>
                      <tp:taxon-name><tp:taxon-name-part taxon-name-part-type="genus" reg="Lecanora">Lecanora</tp:taxon-name-part><tp:taxon-name-part taxon-name-part-type="species" reg="symmicta">symmicta</tp:taxon-name-part></tp:taxon-name>
                    </italic>
                  </bold>
                </td><td rowspan="1" colspan="1">
                  <bold>
                    <ext-link xmlns:xlink="http://www.w3.org/1999/xlink" ext-link-type="gen" xlink:href="MW832791" xlink:type="simple">MW832791</ext-link>
                  </bold>
                </td><td rowspan="1" colspan="1"/><td rowspan="1" colspan="1">
                  <bold>BDNA-L-0000551</bold>
                </td></tr><tr><td rowspan="1" colspan="1">
                  <bold>46</bold>
                </td><td rowspan="1" colspan="1">
                  <bold>
                    <italic>
                      <tp:taxon-name><tp:taxon-name-part taxon-name-part-type="genus" reg="Lecanora">Lecanora</tp:taxon-name-part><tp:taxon-name-part taxon-name-part-type="species" reg="symmicta">symmicta</tp:taxon-name-part></tp:taxon-name>
                    </italic>
                  </bold>
                </td><td rowspan="1" colspan="1">
                  <bold>
                    <ext-link xmlns:xlink="http://www.w3.org/1999/xlink" ext-link-type="gen" xlink:href="MW832792" xlink:type="simple">MW832792</ext-link>
                  </bold>
                </td><td rowspan="1" colspan="1"/><td rowspan="1" colspan="1">
                  <bold>BDNA-L-0000642</bold>
                </td></tr><tr><td rowspan="1" colspan="1">47</td><td rowspan="1" colspan="1">
                  <italic>
                    <tp:taxon-name><tp:taxon-name-part taxon-name-part-type="genus" reg="Lecanora">Lecanora</tp:taxon-name-part><tp:taxon-name-part taxon-name-part-type="species" reg="symmicta">symmicta</tp:taxon-name-part></tp:taxon-name>
                  </italic>
                </td><td rowspan="1" colspan="1"/><td rowspan="1" colspan="1">
                  <ext-link xmlns:xlink="http://www.w3.org/1999/xlink" ext-link-type="gen" xlink:href="KJ766421" xlink:type="simple">KJ766421</ext-link>
                </td><td rowspan="1" colspan="1">EGR:K. Molnar 23-08-2005/B</td></tr><tr><td rowspan="1" colspan="1">48</td><td rowspan="1" colspan="1">
                  <italic>
                    <tp:taxon-name><tp:taxon-name-part taxon-name-part-type="genus" reg="Lecanora">Lecanora</tp:taxon-name-part><tp:taxon-name-part taxon-name-part-type="species" reg="symmicta">symmicta</tp:taxon-name-part></tp:taxon-name>
                  </italic>
                </td><td rowspan="1" colspan="1"/><td rowspan="1" colspan="1">
                  <ext-link xmlns:xlink="http://www.w3.org/1999/xlink" ext-link-type="gen" xlink:href="KJ152466" xlink:type="simple">KJ152466</ext-link>
                </td><td rowspan="1" colspan="1">C. Printzen 9999a (FR)</td></tr><tr><td rowspan="1" colspan="1">49</td><td rowspan="1" colspan="1">
                  <italic>
                    <tp:taxon-name><tp:taxon-name-part taxon-name-part-type="genus" reg="Lecanora">Lecanora</tp:taxon-name-part><tp:taxon-name-part taxon-name-part-type="species" reg="varia">varia</tp:taxon-name-part></tp:taxon-name>
                  </italic>
                </td><td rowspan="1" colspan="1">
                  <ext-link xmlns:xlink="http://www.w3.org/1999/xlink" ext-link-type="gen" xlink:href="MK672852" xlink:type="simple">MK672852</ext-link>
                </td><td rowspan="1" colspan="1">
                  <ext-link xmlns:xlink="http://www.w3.org/1999/xlink" ext-link-type="gen" xlink:href="MK693694" xlink:type="simple">MK693694</ext-link>
                </td><td rowspan="1" colspan="1">Kondratyuk S. 21325 (KW-L)</td></tr><tr><td rowspan="1" colspan="1">50</td><td rowspan="1" colspan="1">
                  <italic>
                    <tp:taxon-name><tp:taxon-name-part taxon-name-part-type="genus" reg="Polyozosia">Polyozosia</tp:taxon-name-part><tp:taxon-name-part taxon-name-part-type="species" reg="contractula">contractula</tp:taxon-name-part></tp:taxon-name>
                  </italic>
                </td><td rowspan="1" colspan="1">
                  <ext-link xmlns:xlink="http://www.w3.org/1999/xlink" ext-link-type="gen" xlink:href="AF070032" xlink:type="simple">AF070032</ext-link>
                </td><td rowspan="1" colspan="1"/><td rowspan="1" colspan="1">U236</td></tr><tr><td rowspan="1" colspan="1">51</td><td rowspan="1" colspan="1">
                  <italic>
                    <tp:taxon-name><tp:taxon-name-part taxon-name-part-type="genus" reg="Polyozosia">Polyozosia</tp:taxon-name-part><tp:taxon-name-part taxon-name-part-type="species" reg="contractula">contractula</tp:taxon-name-part></tp:taxon-name>
                  </italic>
                </td><td rowspan="1" colspan="1">
                  <ext-link xmlns:xlink="http://www.w3.org/1999/xlink" ext-link-type="gen" xlink:href="HQ650604" xlink:type="simple">HQ650604</ext-link>
                </td><td rowspan="1" colspan="1">
                  <ext-link xmlns:xlink="http://www.w3.org/1999/xlink" ext-link-type="gen" xlink:href="DQ986898" xlink:type="simple">DQ986898</ext-link>
                </td><td rowspan="1" colspan="1">AFTOL-ID 877</td></tr><tr><td rowspan="1" colspan="1">52</td><td rowspan="1" colspan="1">
                  <italic>
                    <tp:taxon-name><tp:taxon-name-part taxon-name-part-type="genus" reg="Polyozosia">Polyozosia</tp:taxon-name-part><tp:taxon-name-part taxon-name-part-type="species" reg="poliophaea">poliophaea</tp:taxon-name-part></tp:taxon-name>
                  </italic>
                </td><td rowspan="1" colspan="1">
                  <ext-link xmlns:xlink="http://www.w3.org/1999/xlink" ext-link-type="gen" xlink:href="MG925981" xlink:type="simple">MG925981</ext-link>
                </td><td rowspan="1" colspan="1">
                  <ext-link xmlns:xlink="http://www.w3.org/1999/xlink" ext-link-type="gen" xlink:href="MG925879" xlink:type="simple">MG925879</ext-link>
                </td><td rowspan="1" colspan="1">O:L 200460</td></tr><tr><td rowspan="1" colspan="1">
                  <bold>53</bold>
                </td><td rowspan="1" colspan="1">
                  <bold><italic><tp:taxon-name><tp:taxon-name-part taxon-name-part-type="genus" reg="Polyozosia">Polyozosia</tp:taxon-name-part></tp:taxon-name></italic> sp.</bold>
                </td><td rowspan="1" colspan="1">
                  <bold>
                    <ext-link xmlns:xlink="http://www.w3.org/1999/xlink" ext-link-type="gen" xlink:href="MW832798" xlink:type="simple">MW832798</ext-link>
                  </bold>
                </td><td rowspan="1" colspan="1"/><td rowspan="1" colspan="1">
                  <bold>BDNA-L-0001105</bold>
                </td></tr><tr><td rowspan="1" colspan="1">54</td><td rowspan="1" colspan="1">
                  <italic>
                    <tp:taxon-name><tp:taxon-name-part taxon-name-part-type="genus" reg="Protoparmeliopsis">Protoparmeliopsis</tp:taxon-name-part><tp:taxon-name-part taxon-name-part-type="species" reg="achariana">achariana</tp:taxon-name-part></tp:taxon-name>
                  </italic>
                </td><td rowspan="1" colspan="1">
                  <ext-link xmlns:xlink="http://www.w3.org/1999/xlink" ext-link-type="gen" xlink:href="AF070019" xlink:type="simple">AF070019</ext-link>
                </td><td rowspan="1" colspan="1"/><td rowspan="1" colspan="1">U155</td></tr><tr><td rowspan="1" colspan="1">55</td><td rowspan="1" colspan="1">
                  <italic>
                    <tp:taxon-name><tp:taxon-name-part taxon-name-part-type="genus" reg="Protoparmeliopsis">Protoparmeliopsis</tp:taxon-name-part><tp:taxon-name-part taxon-name-part-type="species" reg="achariana">achariana</tp:taxon-name-part></tp:taxon-name>
                  </italic>
                </td><td rowspan="1" colspan="1"/><td rowspan="1" colspan="1">
                  <ext-link xmlns:xlink="http://www.w3.org/1999/xlink" ext-link-type="gen" xlink:href="DQ787342" xlink:type="simple">DQ787342</ext-link>
                </td><td rowspan="1" colspan="1">U525</td></tr><tr><td rowspan="1" colspan="1">56</td><td rowspan="1" colspan="1">
                  <italic>
                    <tp:taxon-name><tp:taxon-name-part taxon-name-part-type="genus" reg="Protoparmeliopsis">Protoparmeliopsis</tp:taxon-name-part><tp:taxon-name-part taxon-name-part-type="species" reg="bipruinosa">bipruinosa</tp:taxon-name-part></tp:taxon-name>
                  </italic>
                </td><td rowspan="1" colspan="1">
                  <ext-link xmlns:xlink="http://www.w3.org/1999/xlink" ext-link-type="gen" xlink:href="AF159932" xlink:type="simple">AF159932</ext-link>
                </td><td rowspan="1" colspan="1"/><td rowspan="1" colspan="1">U354</td></tr><tr><td rowspan="1" colspan="1">57</td><td rowspan="1" colspan="1">
                  <italic>
                    <tp:taxon-name><tp:taxon-name-part taxon-name-part-type="genus" reg="Protoparmeliopsis">Protoparmeliopsis</tp:taxon-name-part><tp:taxon-name-part taxon-name-part-type="species" reg="bolcana">bolcana</tp:taxon-name-part></tp:taxon-name>
                  </italic>
                </td><td rowspan="1" colspan="1">
                  <ext-link xmlns:xlink="http://www.w3.org/1999/xlink" ext-link-type="gen" xlink:href="MK672838" xlink:type="simple">MK672838</ext-link>
                </td><td rowspan="1" colspan="1">
                  <ext-link xmlns:xlink="http://www.w3.org/1999/xlink" ext-link-type="gen" xlink:href="MK693686" xlink:type="simple">MK693686</ext-link>
                </td><td rowspan="1" colspan="1">Kondratyuk S. 20309 (KW-L)</td></tr><tr><td rowspan="1" colspan="1">58</td><td rowspan="1" colspan="1">
                  <italic>
                    <tp:taxon-name><tp:taxon-name-part taxon-name-part-type="genus" reg="Protoparmeliopsis">Protoparmeliopsis</tp:taxon-name-part><tp:taxon-name-part taxon-name-part-type="species" reg="chejuensis">chejuensis</tp:taxon-name-part></tp:taxon-name>
                  </italic>
                </td><td rowspan="1" colspan="1">
                  <ext-link xmlns:xlink="http://www.w3.org/1999/xlink" ext-link-type="gen" xlink:href="MK672839" xlink:type="simple">MK672839</ext-link>
                </td><td rowspan="1" colspan="1">
                  <ext-link xmlns:xlink="http://www.w3.org/1999/xlink" ext-link-type="gen" xlink:href="MK693687" xlink:type="simple">MK693687</ext-link>
                </td><td rowspan="1" colspan="1">KoLRI 022622</td></tr><tr><td rowspan="1" colspan="1">59</td><td rowspan="1" colspan="1">
                  <italic>
                    <tp:taxon-name><tp:taxon-name-part taxon-name-part-type="genus" reg="Protoparmeliopsis">Protoparmeliopsis</tp:taxon-name-part><tp:taxon-name-part taxon-name-part-type="species" reg="chejuensis">chejuensis</tp:taxon-name-part></tp:taxon-name>
                  </italic>
                </td><td rowspan="1" colspan="1">
                  <ext-link xmlns:xlink="http://www.w3.org/1999/xlink" ext-link-type="gen" xlink:href="MK672840" xlink:type="simple">MK672840</ext-link>
                </td><td rowspan="1" colspan="1">
                  <ext-link xmlns:xlink="http://www.w3.org/1999/xlink" ext-link-type="gen" xlink:href="MK693688" xlink:type="simple">MK693688</ext-link>
                </td><td rowspan="1" colspan="1">KoLRI 022618</td></tr><tr><td rowspan="1" colspan="1">
                  <bold>60</bold>
                </td><td rowspan="1" colspan="1">
                  <bold>
                    <italic>
                      <tp:taxon-name><tp:taxon-name-part taxon-name-part-type="genus" reg="Protoparmeliopsis">Protoparmeliopsis</tp:taxon-name-part><tp:taxon-name-part taxon-name-part-type="species" reg="crystalliniformis">crystalliniformis</tp:taxon-name-part></tp:taxon-name>
                    </italic>
                  </bold>
                </td><td rowspan="1" colspan="1">
                  <bold>
                    <ext-link xmlns:xlink="http://www.w3.org/1999/xlink" ext-link-type="gen" xlink:href="MW832796" xlink:type="simple">MW832796</ext-link>
                  </bold>
                </td><td rowspan="1" colspan="1">
                  <bold>
                    <ext-link xmlns:xlink="http://www.w3.org/1999/xlink" ext-link-type="gen" xlink:href="MW832802" xlink:type="simple">MW832802</ext-link>
                  </bold>
                </td><td rowspan="1" colspan="1">
                  <bold>BDNA-L-0000298</bold>
                </td></tr><tr><td rowspan="1" colspan="1">
                  <bold>61</bold>
                </td><td rowspan="1" colspan="1">
                  <bold>
                    <italic>
                      <tp:taxon-name><tp:taxon-name-part taxon-name-part-type="genus" reg="Protoparmeliopsis">Protoparmeliopsis</tp:taxon-name-part><tp:taxon-name-part taxon-name-part-type="species" reg="crystalliniformis">crystalliniformis</tp:taxon-name-part></tp:taxon-name>
                    </italic>
                  </bold>
                </td><td rowspan="1" colspan="1">
                  <bold>
                    <ext-link xmlns:xlink="http://www.w3.org/1999/xlink" ext-link-type="gen" xlink:href="MW832797" xlink:type="simple">MW832797</ext-link>
                  </bold>
                </td><td rowspan="1" colspan="1">
                  <bold>
                    <ext-link xmlns:xlink="http://www.w3.org/1999/xlink" ext-link-type="gen" xlink:href="MW832803" xlink:type="simple">MW832803</ext-link>
                  </bold>
                </td><td rowspan="1" colspan="1">
                  <bold>BDNA-L-0000349</bold>
                </td></tr><tr><td rowspan="1" colspan="1">62</td><td rowspan="1" colspan="1">
                  <italic>
                    <tp:taxon-name><tp:taxon-name-part taxon-name-part-type="genus" reg="Protoparmeliopsis">Protoparmeliopsis</tp:taxon-name-part><tp:taxon-name-part taxon-name-part-type="species" reg="garovaglii">garovaglii</tp:taxon-name-part></tp:taxon-name>
                  </italic>
                </td><td rowspan="1" colspan="1">
                  <ext-link xmlns:xlink="http://www.w3.org/1999/xlink" ext-link-type="gen" xlink:href="AF189718" xlink:type="simple">AF189718</ext-link>
                </td><td rowspan="1" colspan="1"/><td rowspan="1" colspan="1">M107</td></tr><tr><td rowspan="1" colspan="1">63</td><td rowspan="1" colspan="1">
                  <italic>
                    <tp:taxon-name><tp:taxon-name-part taxon-name-part-type="genus" reg="Protoparmeliopsis">Protoparmeliopsis</tp:taxon-name-part><tp:taxon-name-part taxon-name-part-type="species" reg="garovaglii">garovaglii</tp:taxon-name-part></tp:taxon-name>
                  </italic>
                </td><td rowspan="1" colspan="1">
                  <ext-link xmlns:xlink="http://www.w3.org/1999/xlink" ext-link-type="gen" xlink:href="KT453728" xlink:type="simple">KT453728</ext-link>
                </td><td rowspan="1" colspan="1">
                  <ext-link xmlns:xlink="http://www.w3.org/1999/xlink" ext-link-type="gen" xlink:href="KT453818" xlink:type="simple">KT453818</ext-link>
                </td><td rowspan="1" colspan="1">Leavitt 089 (BRY-C)</td></tr><tr><td rowspan="1" colspan="1">64</td><td rowspan="1" colspan="1">
                  <italic>
                    <tp:taxon-name><tp:taxon-name-part taxon-name-part-type="genus" reg="Protoparmeliopsis">Protoparmeliopsis</tp:taxon-name-part><tp:taxon-name-part taxon-name-part-type="species" reg="garovaglii">garovaglii</tp:taxon-name-part></tp:taxon-name>
                  </italic>
                </td><td rowspan="1" colspan="1">
                  <ext-link xmlns:xlink="http://www.w3.org/1999/xlink" ext-link-type="gen" xlink:href="KU934537" xlink:type="simple">KU934537</ext-link>
                </td><td rowspan="1" colspan="1"/><td rowspan="1" colspan="1">Leavitt 199 (BRY-C)</td></tr><tr><td rowspan="1" colspan="1">65</td><td rowspan="1" colspan="1">
                  <italic>
                    <tp:taxon-name><tp:taxon-name-part taxon-name-part-type="genus" reg="Protoparmeliopsis">Protoparmeliopsis</tp:taxon-name-part><tp:taxon-name-part taxon-name-part-type="species" reg="garovaglii">garovaglii</tp:taxon-name-part></tp:taxon-name>
                  </italic>
                </td><td rowspan="1" colspan="1">
                  <ext-link xmlns:xlink="http://www.w3.org/1999/xlink" ext-link-type="gen" xlink:href="MK084624" xlink:type="simple">MK084624</ext-link>
                </td><td rowspan="1" colspan="1"/><td rowspan="1" colspan="1">Szczepanska 1240</td></tr><tr><td rowspan="1" colspan="1">66</td><td rowspan="1" colspan="1">
                  <italic>
                    <tp:taxon-name><tp:taxon-name-part taxon-name-part-type="genus" reg="Protoparmeliopsis">Protoparmeliopsis</tp:taxon-name-part><tp:taxon-name-part taxon-name-part-type="species" reg="garovaglii">garovaglii</tp:taxon-name-part></tp:taxon-name>
                  </italic>
                </td><td rowspan="1" colspan="1">
                  <ext-link xmlns:xlink="http://www.w3.org/1999/xlink" ext-link-type="gen" xlink:href="MK084626" xlink:type="simple">MK084626</ext-link>
                </td><td rowspan="1" colspan="1"/><td rowspan="1" colspan="1">Flakus 21175</td></tr><tr><td rowspan="1" colspan="1">67</td><td rowspan="1" colspan="1">
                  <italic>
                    <tp:taxon-name><tp:taxon-name-part taxon-name-part-type="genus" reg="Protoparmeliopsis">Protoparmeliopsis</tp:taxon-name-part><tp:taxon-name-part taxon-name-part-type="species" reg="garovaglii">garovaglii</tp:taxon-name-part></tp:taxon-name>
                  </italic>
                </td><td rowspan="1" colspan="1">
                  <ext-link xmlns:xlink="http://www.w3.org/1999/xlink" ext-link-type="gen" xlink:href="MK672841" xlink:type="simple">MK672841</ext-link>
                </td><td rowspan="1" colspan="1">
                  <ext-link xmlns:xlink="http://www.w3.org/1999/xlink" ext-link-type="gen" xlink:href="MK693689" xlink:type="simple">MK693689</ext-link>
                </td><td rowspan="1" colspan="1">M. Haji Moniri (KW-L)</td></tr><tr><td rowspan="1" colspan="1">68</td><td rowspan="1" colspan="1">
                  <italic>
                    <tp:taxon-name><tp:taxon-name-part taxon-name-part-type="genus" reg="Protoparmeliopsis">Protoparmeliopsis</tp:taxon-name-part><tp:taxon-name-part taxon-name-part-type="species" reg="kopachevskae">kopachevskae</tp:taxon-name-part></tp:taxon-name>
                  </italic>
                </td><td rowspan="1" colspan="1">
                  <ext-link xmlns:xlink="http://www.w3.org/1999/xlink" ext-link-type="gen" xlink:href="MK672845" xlink:type="simple">MK672845</ext-link>
                </td><td rowspan="1" colspan="1"/><td rowspan="1" colspan="1">KoLRI 040224</td></tr><tr><td rowspan="1" colspan="1">69</td><td rowspan="1" colspan="1">
                  <italic>
                    <tp:taxon-name><tp:taxon-name-part taxon-name-part-type="genus" reg="Protoparmeliopsis">Protoparmeliopsis</tp:taxon-name-part><tp:taxon-name-part taxon-name-part-type="species" reg="kopachevskae">kopachevskae</tp:taxon-name-part></tp:taxon-name>
                  </italic>
                </td><td rowspan="1" colspan="1">
                  <ext-link xmlns:xlink="http://www.w3.org/1999/xlink" ext-link-type="gen" xlink:href="MK672846" xlink:type="simple">MK672846</ext-link>
                </td><td rowspan="1" colspan="1"/><td rowspan="1" colspan="1">KoLRI 040267</td></tr><tr><td rowspan="1" colspan="1">70</td><td rowspan="1" colspan="1">
                  <italic>
                    <tp:taxon-name><tp:taxon-name-part taxon-name-part-type="genus" reg="Protoparmeliopsis">Protoparmeliopsis</tp:taxon-name-part><tp:taxon-name-part taxon-name-part-type="species" reg="kopachevskae">kopachevskae</tp:taxon-name-part></tp:taxon-name>
                  </italic>
                </td><td rowspan="1" colspan="1">
                  <ext-link xmlns:xlink="http://www.w3.org/1999/xlink" ext-link-type="gen" xlink:href="MK672847" xlink:type="simple">MK672847</ext-link>
                </td><td rowspan="1" colspan="1"/><td rowspan="1" colspan="1">KoLRI 040276</td></tr><tr><td rowspan="1" colspan="1">71</td><td rowspan="1" colspan="1">
                  <italic>
                    <tp:taxon-name><tp:taxon-name-part taxon-name-part-type="genus" reg="Protoparmeliopsis">Protoparmeliopsis</tp:taxon-name-part><tp:taxon-name-part taxon-name-part-type="species" reg="laatokaensis">laatokaensis</tp:taxon-name-part></tp:taxon-name>
                  </italic>
                </td><td rowspan="1" colspan="1">
                  <ext-link xmlns:xlink="http://www.w3.org/1999/xlink" ext-link-type="gen" xlink:href="MN912366" xlink:type="simple">MN912366</ext-link>
                </td><td rowspan="1" colspan="1"/><td rowspan="1" colspan="1">20132508</td></tr><tr><td rowspan="1" colspan="1">72</td><td rowspan="1" colspan="1">
                  <italic>
                    <tp:taxon-name><tp:taxon-name-part taxon-name-part-type="genus" reg="Protoparmeliopsis">Protoparmeliopsis</tp:taxon-name-part><tp:taxon-name-part taxon-name-part-type="species" reg="macrocyclos">macrocyclos</tp:taxon-name-part></tp:taxon-name>
                  </italic>
                </td><td rowspan="1" colspan="1">
                  <ext-link xmlns:xlink="http://www.w3.org/1999/xlink" ext-link-type="gen" xlink:href="AF159933" xlink:type="simple">AF159933</ext-link>
                </td><td rowspan="1" colspan="1"/><td rowspan="1" colspan="1">U273</td></tr><tr><td rowspan="1" colspan="1">73</td><td rowspan="1" colspan="1">
                  <italic>
                    <tp:taxon-name><tp:taxon-name-part taxon-name-part-type="genus" reg="Protoparmeliopsis">Protoparmeliopsis</tp:taxon-name-part><tp:taxon-name-part taxon-name-part-type="species" reg="muralis">muralis</tp:taxon-name-part></tp:taxon-name>
                  </italic>
                </td><td rowspan="1" colspan="1">
                  <ext-link xmlns:xlink="http://www.w3.org/1999/xlink" ext-link-type="gen" xlink:href="KC791770" xlink:type="simple">KC791770</ext-link>
                </td><td rowspan="1" colspan="1"/><td rowspan="1" colspan="1">BGK247</td></tr><tr><td rowspan="1" colspan="1">74</td><td rowspan="1" colspan="1">
                  <italic>
                    <tp:taxon-name><tp:taxon-name-part taxon-name-part-type="genus" reg="Protoparmeliopsis">Protoparmeliopsis</tp:taxon-name-part><tp:taxon-name-part taxon-name-part-type="species" reg="muralis">muralis</tp:taxon-name-part></tp:taxon-name>
                  </italic>
                </td><td rowspan="1" colspan="1">
                  <ext-link xmlns:xlink="http://www.w3.org/1999/xlink" ext-link-type="gen" xlink:href="KP059048" xlink:type="simple">KP059048</ext-link>
                </td><td rowspan="1" colspan="1">
                  <ext-link xmlns:xlink="http://www.w3.org/1999/xlink" ext-link-type="gen" xlink:href="KP059054" xlink:type="simple">KP059054</ext-link>
                </td><td rowspan="1" colspan="1">SK 765</td></tr><tr><td rowspan="1" colspan="1">75</td><td rowspan="1" colspan="1">
                  <italic>
                    <tp:taxon-name><tp:taxon-name-part taxon-name-part-type="genus" reg="Protoparmeliopsis">Protoparmeliopsis</tp:taxon-name-part><tp:taxon-name-part taxon-name-part-type="species" reg="muralis">muralis</tp:taxon-name-part></tp:taxon-name>
                  </italic>
                </td><td rowspan="1" colspan="1">
                  <ext-link xmlns:xlink="http://www.w3.org/1999/xlink" ext-link-type="gen" xlink:href="KT818623" xlink:type="simple">KT818623</ext-link>
                </td><td rowspan="1" colspan="1"/><td rowspan="1" colspan="1">DNA 9890 (F)</td></tr><tr><td rowspan="1" colspan="1">76</td><td rowspan="1" colspan="1">
                  <italic>
                    <tp:taxon-name><tp:taxon-name-part taxon-name-part-type="genus" reg="Protoparmeliopsis">Protoparmeliopsis</tp:taxon-name-part><tp:taxon-name-part taxon-name-part-type="species" reg="muralis">muralis</tp:taxon-name-part></tp:taxon-name>
                  </italic>
                </td><td rowspan="1" colspan="1">
                  <ext-link xmlns:xlink="http://www.w3.org/1999/xlink" ext-link-type="gen" xlink:href="KU934555" xlink:type="simple">KU934555</ext-link>
                </td><td rowspan="1" colspan="1"/><td rowspan="1" colspan="1">Leavitt 146 (BRY-C)</td></tr><tr><td rowspan="1" colspan="1">77</td><td rowspan="1" colspan="1">
                  <italic>
                    <tp:taxon-name><tp:taxon-name-part taxon-name-part-type="genus" reg="Protoparmeliopsis">Protoparmeliopsis</tp:taxon-name-part><tp:taxon-name-part taxon-name-part-type="species" reg="muralis">muralis</tp:taxon-name-part></tp:taxon-name>
                  </italic>
                </td><td rowspan="1" colspan="1">
                  <ext-link xmlns:xlink="http://www.w3.org/1999/xlink" ext-link-type="gen" xlink:href="KU934560" xlink:type="simple">KU934560</ext-link>
                </td><td rowspan="1" colspan="1"/><td rowspan="1" colspan="1">Vondrak 106b (PRA)</td></tr><tr><td rowspan="1" colspan="1">78</td><td rowspan="1" colspan="1">
                  <italic>
                    <tp:taxon-name><tp:taxon-name-part taxon-name-part-type="genus" reg="Protoparmeliopsis">Protoparmeliopsis</tp:taxon-name-part><tp:taxon-name-part taxon-name-part-type="species" reg="muralis">muralis</tp:taxon-name-part></tp:taxon-name>
                  </italic>
                </td><td rowspan="1" colspan="1">
                  <ext-link xmlns:xlink="http://www.w3.org/1999/xlink" ext-link-type="gen" xlink:href="KY379232" xlink:type="simple">KY379232</ext-link>
                </td><td rowspan="1" colspan="1"/><td rowspan="1" colspan="1">BGK257</td></tr><tr><td rowspan="1" colspan="1">79</td><td rowspan="1" colspan="1">
                  <italic>
                    <tp:taxon-name><tp:taxon-name-part taxon-name-part-type="genus" reg="Protoparmeliopsis">Protoparmeliopsis</tp:taxon-name-part><tp:taxon-name-part taxon-name-part-type="species" reg="muralis">muralis</tp:taxon-name-part></tp:taxon-name>
                  </italic>
                </td><td rowspan="1" colspan="1">
                  <ext-link xmlns:xlink="http://www.w3.org/1999/xlink" ext-link-type="gen" xlink:href="LC547497" xlink:type="simple">LC547497</ext-link>
                </td><td rowspan="1" colspan="1"/><td rowspan="1" colspan="1">CBM:FL-41434</td></tr><tr><td rowspan="1" colspan="1">80</td><td rowspan="1" colspan="1">
                  <italic>
                    <tp:taxon-name><tp:taxon-name-part taxon-name-part-type="genus" reg="Protoparmeliopsis">Protoparmeliopsis</tp:taxon-name-part><tp:taxon-name-part taxon-name-part-type="species" reg="muralis">muralis</tp:taxon-name-part></tp:taxon-name>
                  </italic>
                </td><td rowspan="1" colspan="1"/><td rowspan="1" colspan="1">
                  <ext-link xmlns:xlink="http://www.w3.org/1999/xlink" ext-link-type="gen" xlink:href="KJ766466" xlink:type="simple">KJ766466</ext-link>
                </td><td rowspan="1" colspan="1">EGR:K. Molnar U0501/AO</td></tr><tr><td rowspan="1" colspan="1">81</td><td rowspan="1" colspan="1">
                  <italic>
                    <tp:taxon-name><tp:taxon-name-part taxon-name-part-type="genus" reg="Protoparmeliopsis">Protoparmeliopsis</tp:taxon-name-part><tp:taxon-name-part taxon-name-part-type="species" reg="nashii">nashii</tp:taxon-name-part></tp:taxon-name>
                  </italic>
                </td><td rowspan="1" colspan="1">
                  <ext-link xmlns:xlink="http://www.w3.org/1999/xlink" ext-link-type="gen" xlink:href="AF159931" xlink:type="simple">AF159931</ext-link>
                </td><td rowspan="1" colspan="1"/><td rowspan="1" colspan="1">U253</td></tr><tr><td rowspan="1" colspan="1">82</td><td rowspan="1" colspan="1">
                  <italic>
                    <tp:taxon-name><tp:taxon-name-part taxon-name-part-type="genus" reg="Protoparmeliopsis">Protoparmeliopsis</tp:taxon-name-part><tp:taxon-name-part taxon-name-part-type="species" reg="peltata">peltata</tp:taxon-name-part></tp:taxon-name>
                  </italic>
                </td><td rowspan="1" colspan="1">
                  <ext-link xmlns:xlink="http://www.w3.org/1999/xlink" ext-link-type="gen" xlink:href="KT453722" xlink:type="simple">KT453722</ext-link>
                </td><td rowspan="1" colspan="1">
                  <ext-link xmlns:xlink="http://www.w3.org/1999/xlink" ext-link-type="gen" xlink:href="KT453860" xlink:type="simple">KT453860</ext-link>
                </td><td rowspan="1" colspan="1"/></tr><tr><td rowspan="1" colspan="1">83</td><td rowspan="1" colspan="1">
                  <italic>
                    <tp:taxon-name><tp:taxon-name-part taxon-name-part-type="genus" reg="Protoparmeliopsis">Protoparmeliopsis</tp:taxon-name-part><tp:taxon-name-part taxon-name-part-type="species" reg="peltata">peltata</tp:taxon-name-part></tp:taxon-name>
                  </italic>
                </td><td rowspan="1" colspan="1">
                  <ext-link xmlns:xlink="http://www.w3.org/1999/xlink" ext-link-type="gen" xlink:href="KT453723" xlink:type="simple">KT453723</ext-link>
                </td><td rowspan="1" colspan="1"/><td rowspan="1" colspan="1">
                  <ext-link xmlns:xlink="http://www.w3.org/1999/xlink" ext-link-type="gen" xlink:href="MS014622" xlink:type="simple">MS014622</ext-link>
                </td></tr><tr><td rowspan="1" colspan="1">84</td><td rowspan="1" colspan="1">
                  <italic>
                    <tp:taxon-name><tp:taxon-name-part taxon-name-part-type="genus" reg="Protoparmeliopsis">Protoparmeliopsis</tp:taxon-name-part><tp:taxon-name-part taxon-name-part-type="species" reg="peltata">peltata</tp:taxon-name-part></tp:taxon-name>
                  </italic>
                </td><td rowspan="1" colspan="1">
                  <ext-link xmlns:xlink="http://www.w3.org/1999/xlink" ext-link-type="gen" xlink:href="KU934746" xlink:type="simple">KU934746</ext-link>
                </td><td rowspan="1" colspan="1"/><td rowspan="1" colspan="1">Kaz 13085pelt</td></tr><tr><td rowspan="1" colspan="1">85</td><td rowspan="1" colspan="1">
                  <italic>
                    <tp:taxon-name><tp:taxon-name-part taxon-name-part-type="genus" reg="Protoparmeliopsis">Protoparmeliopsis</tp:taxon-name-part><tp:taxon-name-part taxon-name-part-type="species" reg="peltata">peltata</tp:taxon-name-part></tp:taxon-name>
                  </italic>
                </td><td rowspan="1" colspan="1">
                  <ext-link xmlns:xlink="http://www.w3.org/1999/xlink" ext-link-type="gen" xlink:href="KU934751" xlink:type="simple">KU934751</ext-link>
                </td><td rowspan="1" colspan="1"/><td rowspan="1" colspan="1">Vondrak V127 (PRA)</td></tr><tr><td rowspan="1" colspan="1">86</td><td rowspan="1" colspan="1">
                  <italic>
                    <tp:taxon-name><tp:taxon-name-part taxon-name-part-type="genus" reg="Protoparmeliopsis">Protoparmeliopsis</tp:taxon-name-part><tp:taxon-name-part taxon-name-part-type="species" reg="pseudogyrophorica">pseudogyrophorica</tp:taxon-name-part></tp:taxon-name>
                  </italic>
                </td><td rowspan="1" colspan="1">
                  <ext-link xmlns:xlink="http://www.w3.org/1999/xlink" ext-link-type="gen" xlink:href="MK672851" xlink:type="simple">MK672851</ext-link>
                </td><td rowspan="1" colspan="1">
                  <ext-link xmlns:xlink="http://www.w3.org/1999/xlink" ext-link-type="gen" xlink:href="MK693693" xlink:type="simple">MK693693</ext-link>
                </td><td rowspan="1" colspan="1">KoLRI 016651</td></tr><tr><td rowspan="1" colspan="1">87</td><td rowspan="1" colspan="1">
                  <italic>
                    <tp:taxon-name><tp:taxon-name-part taxon-name-part-type="genus" reg="Protoparmeliopsis">Protoparmeliopsis</tp:taxon-name-part><tp:taxon-name-part taxon-name-part-type="species" reg="zareii">zareii</tp:taxon-name-part></tp:taxon-name>
                  </italic>
                </td><td rowspan="1" colspan="1">
                  <ext-link xmlns:xlink="http://www.w3.org/1999/xlink" ext-link-type="gen" xlink:href="KP059049" xlink:type="simple">KP059049</ext-link>
                </td><td rowspan="1" colspan="1">
                  <ext-link xmlns:xlink="http://www.w3.org/1999/xlink" ext-link-type="gen" xlink:href="KP059055" xlink:type="simple">KP059055</ext-link>
                </td><td rowspan="1" colspan="1">SK 480</td></tr><tr><td rowspan="1" colspan="1">88</td><td rowspan="1" colspan="1">
                  <italic>
                    <tp:taxon-name><tp:taxon-name-part taxon-name-part-type="genus" reg="Protoparmeliopsis">Protoparmeliopsis</tp:taxon-name-part><tp:taxon-name-part taxon-name-part-type="species" reg="zareii">zareii</tp:taxon-name-part></tp:taxon-name>
                  </italic>
                </td><td rowspan="1" colspan="1"/><td rowspan="1" colspan="1">
                  <ext-link xmlns:xlink="http://www.w3.org/1999/xlink" ext-link-type="gen" xlink:href="KP059056" xlink:type="simple">KP059056</ext-link>
                </td><td rowspan="1" colspan="1">SK 481</td></tr><tr><td rowspan="1" colspan="1">89</td><td rowspan="1" colspan="1"><italic><tp:taxon-name><tp:taxon-name-part taxon-name-part-type="genus" reg="Protoparmeliopsis">Protoparmeliopsis</tp:taxon-name-part></tp:taxon-name></italic> sp.</td><td rowspan="1" colspan="1">
                  <ext-link xmlns:xlink="http://www.w3.org/1999/xlink" ext-link-type="gen" xlink:href="KU934865" xlink:type="simple">KU934865</ext-link>
                </td><td rowspan="1" colspan="1"/><td rowspan="1" colspan="1">Vondrak 9980 (PRA)</td></tr><tr><td rowspan="1" colspan="1">90</td><td rowspan="1" colspan="1"><italic><tp:taxon-name><tp:taxon-name-part taxon-name-part-type="genus" reg="Protoparmeliopsis">Protoparmeliopsis</tp:taxon-name-part></tp:taxon-name></italic> sp.</td><td rowspan="1" colspan="1">
                  <ext-link xmlns:xlink="http://www.w3.org/1999/xlink" ext-link-type="gen" xlink:href="KU934866" xlink:type="simple">KU934866</ext-link>
                </td><td rowspan="1" colspan="1"/><td rowspan="1" colspan="1">Vondrak 10043 (PRA)</td></tr><tr><td rowspan="1" colspan="1">91</td><td rowspan="1" colspan="1"><italic><tp:taxon-name><tp:taxon-name-part taxon-name-part-type="genus" reg="Protoparmeliopsis">Protoparmeliopsis</tp:taxon-name-part></tp:taxon-name></italic> sp.</td><td rowspan="1" colspan="1">
                  <ext-link xmlns:xlink="http://www.w3.org/1999/xlink" ext-link-type="gen" xlink:href="KU934867" xlink:type="simple">KU934867</ext-link>
                </td><td rowspan="1" colspan="1"/><td rowspan="1" colspan="1">Vondrak 10044 (PRA)</td></tr><tr><td rowspan="1" colspan="1">92</td><td rowspan="1" colspan="1"><italic><tp:taxon-name><tp:taxon-name-part taxon-name-part-type="genus" reg="Protoparmeliopsis">Protoparmeliopsis</tp:taxon-name-part></tp:taxon-name></italic> sp.</td><td rowspan="1" colspan="1">
                  <ext-link xmlns:xlink="http://www.w3.org/1999/xlink" ext-link-type="gen" xlink:href="KU934868" xlink:type="simple">KU934868</ext-link>
                </td><td rowspan="1" colspan="1"/><td rowspan="1" colspan="1">Vondrak 10055 (PRA)</td></tr><tr><td rowspan="1" colspan="1">93</td><td rowspan="1" colspan="1"><italic><tp:taxon-name><tp:taxon-name-part taxon-name-part-type="genus" reg="Protoparmeliopsis">Protoparmeliopsis</tp:taxon-name-part></tp:taxon-name></italic> sp.</td><td rowspan="1" colspan="1">
                  <ext-link xmlns:xlink="http://www.w3.org/1999/xlink" ext-link-type="gen" xlink:href="KU934869" xlink:type="simple">KU934869</ext-link>
                </td><td rowspan="1" colspan="1"/><td rowspan="1" colspan="1">Vondrak 9992 (PRA)</td></tr><tr><td rowspan="1" colspan="1">94</td><td rowspan="1" colspan="1">
                  <italic>
                    <tp:taxon-name><tp:taxon-name-part taxon-name-part-type="genus" reg="Tephromela">Tephromela</tp:taxon-name-part><tp:taxon-name-part taxon-name-part-type="species" reg="atra">atra</tp:taxon-name-part></tp:taxon-name>
                  </italic>
                </td><td rowspan="1" colspan="1">
                  <ext-link xmlns:xlink="http://www.w3.org/1999/xlink" ext-link-type="gen" xlink:href="HQ650608" xlink:type="simple">HQ650608</ext-link>
                </td><td rowspan="1" colspan="1">
                  <ext-link xmlns:xlink="http://www.w3.org/1999/xlink" ext-link-type="gen" xlink:href="DQ986879" xlink:type="simple">DQ986879</ext-link>
                </td><td rowspan="1" colspan="1">AFTOL-ID 1373</td></tr><tr><td rowspan="1" colspan="2">
                  <bold>Overall</bold>
                </td><td rowspan="1" colspan="1">
                  <bold>82</bold>
                </td><td rowspan="1" colspan="1">
                  <bold>35</bold>
                </td><td rowspan="1" colspan="1"/></tr></tbody></table><table-wrap-foot><fn><p>DNA sequences which were generated in this study, in bold the new species <italic><tp:taxon-name><tp:taxon-name-part taxon-name-part-type="genus" reg="Lecanora">Lecanora</tp:taxon-name-part><tp:taxon-name-part taxon-name-part-type="species" reg="parasymmicta">parasymmicta</tp:taxon-name-part></tp:taxon-name></italic> and <italic><tp:taxon-name><tp:taxon-name-part taxon-name-part-type="genus" reg="Protoparmeliopsis">Protoparmeliopsis</tp:taxon-name-part><tp:taxon-name-part taxon-name-part-type="species" reg="crystalliniformis">crystalliniformis</tp:taxon-name-part></tp:taxon-name></italic> and newly generated sequences of <italic><tp:taxon-name><tp:taxon-name-part taxon-name-part-type="genus" reg="Lecanora">Lecanora</tp:taxon-name-part><tp:taxon-name-part taxon-name-part-type="species" reg="symmicta">symmicta</tp:taxon-name-part></tp:taxon-name></italic> and <italic><tp:taxon-name><tp:taxon-name-part taxon-name-part-type="genus" reg="Polyozosia">Polyozosia</tp:taxon-name-part></tp:taxon-name></italic> sp. specimens. All others were obtained from GenBank. The species names are followed by GenBank accession numbers and voucher information. <abbrev xmlns:xlink="http://www.w3.org/1999/xlink" xlink:title="internal transcribed spacer" id="ABBRID0EJUAI" xlink:type="simple">ITS</abbrev>, internal transcribed spacer; <abbrev xmlns:xlink="http://www.w3.org/1999/xlink" xlink:title="mitochondrial small subunit" id="ABBRID0ENUAI" xlink:type="simple">mtSSU</abbrev>, mitochondrial small subunit; Voucher, voucher information.</p></fn></table-wrap-foot></table-wrap><fig id="F5" position="float" orientation="portrait"><object-id xmlns:xlink="http://www.w3.org/1999/xlink" content-type="doi" xlink:type="simple">10.3897/mycokeys.84.70798.figure5</object-id><object-id xmlns:xlink="http://www.w3.org/1999/xlink" content-type="arpha" xlink:type="simple">C9544061-3B2A-5D55-B075-40824037BE3B</object-id><label>Figure 5.</label><caption><p>Phylogenetic relationships amongst available species in the genus <italic><tp:taxon-name><tp:taxon-name-part taxon-name-part-type="genus" reg="Protoparmeliopsis">Protoparmeliopsis</tp:taxon-name-part></tp:taxon-name></italic> based on a Maximum Likelihood analysis of the dataset of the mitochondrial small subunit (<abbrev xmlns:xlink="http://www.w3.org/1999/xlink" xlink:title="mitochondrial small subunit" id="ABBRID0EM1AI" xlink:type="simple">mtSSU</abbrev>) sequences. The tree was rooted with three sequences of the genus <italic><tp:taxon-name><tp:taxon-name-part taxon-name-part-type="genus" reg="Polyozosia">Polyozosia</tp:taxon-name-part></tp:taxon-name></italic>. Maximum Likelihood bootstrap values ≥ 70% and posterior probabilities ≥ 95% are shown above internal branches. Branches with bootstrap values ≥ 90% are shown in bold. The new species <italic><tp:taxon-name><tp:taxon-name-part taxon-name-part-type="genus" reg="Protoparmeliopsis">Protoparmeliopsis</tp:taxon-name-part><tp:taxon-name-part taxon-name-part-type="species" reg="crystalliniformis">crystalliniformis</tp:taxon-name-part></tp:taxon-name></italic> is presented in bold, and all species names are followed by the GenBank accession numbers. Reference Table <xref ref-type="table" rid="T1">1</xref> provides the species related to the specific GenBank accession numbers and voucher information.</p></caption><graphic xmlns:xlink="http://www.w3.org/1999/xlink" xlink:href="mycokeys-84-163-g005.jpg" position="float" orientation="portrait" xlink:type="simple" id="oo_610346.jpg"><uri content-type="original_file" xlink:type="simple">https://binary.pensoft.net/fig/610346</uri></graphic></fig></tp:treatment-sec><ref-list><ref id="B31"><mixed-citation xmlns:xlink="http://www.w3.org/1999/xlink" xlink:type="simple"><person-group><name name-style="western"><surname>Nash III</surname><given-names>TH</given-names></name><name name-style="western"><surname>Ryan</surname><given-names>BD</given-names></name><name name-style="western"><surname>Diederich</surname><given-names>P</given-names></name><name name-style="western"><surname>Gries</surname><given-names>C</given-names></name><name name-style="western"><surname>Bungartz</surname><given-names>F</given-names></name></person-group> (<year>2004</year>) Lichen flora of the Greater Sonoran Desert Region, Vol. II. Lichens Unlimited/Arizona State University, Tempe.</mixed-citation></ref><ref id="B8"><mixed-citation xmlns:xlink="http://www.w3.org/1999/xlink" xlink:type="simple"><person-group><name name-style="western"><surname>Bungartz</surname><given-names>F</given-names></name><name name-style="western"><surname>Elix</surname><given-names>JA</given-names></name><name name-style="western"><surname>Printzen</surname><given-names>C</given-names></name></person-group> (<year>2020</year>) <article-title>Lecanoroid lichens in the Galapagos Islands: the genera <italic><tp:taxon-name><tp:taxon-name-part taxon-name-part-type="genus">Lecanora</tp:taxon-name-part></tp:taxon-name></italic>, <italic><tp:taxon-name><tp:taxon-name-part taxon-name-part-type="genus">Protoparmeliopsis</tp:taxon-name-part></tp:taxon-name></italic>, and <italic><tp:taxon-name><tp:taxon-name-part taxon-name-part-type="genus">Vainionora</tp:taxon-name-part></tp:taxon-name></italic> (<tp:taxon-name><tp:taxon-name-part taxon-name-part-type="family">Lecanoraceae</tp:taxon-name-part></tp:taxon-name>, <tp:taxon-name><tp:taxon-name-part taxon-name-part-type="class">Lecanoromycetes</tp:taxon-name-part></tp:taxon-name>).</article-title><source>Phytotaxa</source><volume>431</volume>(<issue>1</issue>): <fpage>1</fpage>–<lpage>85</lpage>. <ext-link xlink:type="simple" ext-link-type="doi" xlink:href="10.11646/phytotaxa.431.1.1">https://doi.org/10.11646/phytotaxa.431.1.1</ext-link></mixed-citation></ref></ref-list></tp:taxon-treatment>
